# Supplementary material for: (E)-Methyl 3-(1H-indol-3-yl)acrylate
Source: Acta Crystallogr Sect E Struct Rep Online. 2011 Nov 12;67(Pt 12):o3290. doi: 10.1107/S1600536811046745 (PMC3238944; doi:10.1107/S1600536811046745)
Supplement: Supplementary file 2 [file e-67-o3290-Isup2.hkl]

# 
# h,k,l, Fc-squared, Fo-squared, sigma(Fo-squared) and status flag 
# 
data_I
_shelx_title ' hrb-5 in P2(1)/c' 
_shelx_refln_list_code          4 
_shelx_F_calc_maximum      124.35 
_exptl_crystal_F_000       424.00 
_reflns_d_resolution_high  0.7704 
 
loop_ 
 _symmetry_equiv_pos_as_xyz 
 'x, y, z' 
 '-x, y+1/2, -z+1/2' 
 '-x, -y, -z' 
 'x, -y-1/2, z-1/2' 
 
_cell_length_a     5.8841 
_cell_length_b     7.9230 
_cell_length_c    21.8980 
_cell_angle_alpha  90.000 
_cell_angle_beta   93.539 
_cell_angle_gamma  90.000 
 
_shelx_F_squared_multiplier     1.000 
 
loop_ 
 _refln_index_h 
 _refln_index_k 
 _refln_index_l 
 _refln_F_squared_calc 
 _refln_F_squared_meas 
 _refln_F_squared_sigma 
 _refln_observed_status 
   1   0   0      531.48      214.25      3.00 o 
   2   0   0       34.11       31.13      1.20 o 
   3   0   0      527.02      542.12      8.58 o 
   4   0   0      104.05       93.88      1.90 o 
   5   0   0      112.78      108.25      2.07 o 
   6   0   0       34.31       39.32      1.59 o 
   7   0   0        0.65        1.68      1.42 o 
   1   1   0      452.56      442.60      3.14 o 
   2   1   0      549.36      573.66      4.25 o 
   3   1   0     1064.66     1114.84     11.93 o 
   4   1   0       91.01      106.10      1.75 o 
   5   1   0       30.48       32.99      1.12 o 
   6   1   0        0.00        0.39      0.60 o 
   7   1   0        0.00        0.35      1.03 o 
   0   2   0      262.99      256.98      3.73 o 
   1   2   0    10805.30    11329.16    215.60 o 
   2   2   0       77.24       80.61      0.98 o 
   3   2   0        2.59        1.55      0.40 o 
   4   2   0      178.00      188.27      2.55 o 
   5   2   0       33.70       37.36      1.46 o 
   6   2   0        6.48        5.21      0.79 o 
   7   2   0        0.06       -0.59      0.99 o 
   1   3   0     2745.07     2843.23     26.87 o 
   2   3   0      186.06      193.29      3.27 o 
   3   3   0      150.79      150.10      1.51 o 
   4   3   0       46.35       42.13      1.18 o 
   5   3   0      133.20      132.57      2.09 o 
   6   3   0        8.92        4.80      1.43 o 
   7   3   0        1.30        2.62      1.36 o 
   0   4   0      182.15      196.28      2.78 o 
   1   4   0      136.77      153.42      2.12 o 
   2   4   0       26.09       29.26      1.54 o 
   3   4   0       41.79       38.09      1.43 o 
   4   4   0      120.49      124.25      2.03 o 
   5   4   0       32.96       34.00      1.37 o 
   6   4   0        1.85        0.37      0.90 o 
   7   4   0        0.02       -0.27      0.92 o 
   1   5   0      220.58      227.67      3.19 o 
   2   5   0       65.40       62.38      1.45 o 
   3   5   0       11.58       14.61      1.13 o 
   4   5   0       60.63       61.95      1.57 o 
   5   5   0       27.95       27.53      1.41 o 
   6   5   0       42.69       52.20      1.67 o 
   0   6   0        4.38        5.91      1.52 o 
   1   6   0        0.01        1.59      0.77 o 
   2   6   0       73.15       72.89      1.36 o 
   3   6   0       25.00       28.51      1.28 o 
   4   6   0       19.64       18.97      1.02 o 
   5   6   0        0.19        0.06      0.56 o 
   6   6   0        0.01        3.82      1.66 o 
   1   7   0        8.98        9.46      0.86 o 
   2   7   0       13.35       16.60      1.84 o 
   3   7   0       11.18       15.15      1.87 o 
   4   7   0        0.45        0.31      0.66 o 
   5   7   0        0.39        0.96      1.79 o 
   0   8   0        7.79        9.93      1.19 o 
   1   8   0        5.00        3.60      0.99 o 
   2   8   0       29.25       32.98      1.35 o 
   3   8   0       12.96       12.92      1.04 o 
   4   8   0        1.07        1.08      2.99 o 
   1   9   0       13.10       11.93      1.28 o 
   2   9   0       19.51       19.80      0.95 o 
   3   9   0        0.65        1.90      1.94 o 
   0  10   0       11.33        8.66      1.38 o 
   1  10   0        4.40        3.29      0.94 o 
  -7   1   1        4.60        3.37      0.91 o 
  -6   1   1      165.08      164.29      2.06 o 
  -5   1   1        0.28        0.20      0.64 o 
  -4   1   1       77.79       82.02      1.44 o 
  -3   1   1      104.07      107.52      2.73 o 
  -2   1   1       94.14       90.10      1.25 o 
  -1   1   1     5594.94     5809.96     79.04 o 
   1   1   1     2391.72     2458.16     19.41 o 
   2   1   1      204.11      170.70      1.83 o 
   3   1   1        0.00        2.79      1.60 o 
   4   1   1      130.72      150.67      2.15 o 
   5   1   1       19.15       20.24      0.81 o 
   6   1   1       43.04       46.57      1.17 o 
   7   1   1        4.64        3.18      0.75 o 
  -7   2   1        9.86        6.80      1.27 o 
  -6   2   1        0.26        0.46      0.50 o 
  -5   2   1       21.35       22.57      1.44 o 
  -4   2   1      329.31      321.07      2.71 o 
  -3   2   1      122.90      113.27      1.28 o 
  -2   2   1      355.97      365.64      3.38 o 
  -1   2   1    13650.19    14335.02    301.25 o 
   0   2   1     3040.94     3141.36     32.82 o 
   1   2   1       13.23       12.32      0.65 o 
   2   2   1        0.94        0.52      0.36 o 
   3   2   1      393.86      393.85      3.82 o 
   4   2   1       41.98       42.46      1.31 o 
   5   2   1       50.14       55.37      1.40 o 
   6   2   1        5.04        7.38      0.84 o 
   7   2   1        3.34        4.33      1.24 o 
  -7   3   1       18.21       24.69      1.66 o 
  -6   3   1        3.41        3.88      1.03 o 
  -5   3   1      124.77      123.72      2.44 o 
  -4   3   1       85.02       88.83      1.61 o 
  -3   3   1        1.38        1.43      0.44 o 
  -2   3   1       53.95       55.68      1.57 o 
  -1   3   1     1836.22     1817.28     17.54 o 
   0   3   1        2.77        2.21      0.35 o 
   1   3   1       88.18       76.22      1.04 o 
   2   3   1     1014.79     1072.31      8.62 o 
   3   3   1       17.55       21.37      1.08 o 
   4   3   1        1.23        1.29      0.65 o 
   5   3   1      125.90      140.00      5.18 o 
   6   3   1        3.57        2.09      0.67 o 
   7   3   1       11.40       11.66      1.21 o 
  -7   4   1        5.55        5.99      0.99 o 
  -6   4   1        1.22        1.03      0.89 o 
  -5   4   1       15.38       23.87      1.51 o 
  -4   4   1        1.37        0.90      0.77 o 
  -3   4   1        5.81        5.16      0.85 o 
  -2   4   1     2944.32     3031.83     34.65 o 
  -1   4   1       10.36        9.49      1.59 o 
   0   4   1      144.04      119.63      1.41 o 
   1   4   1      411.08      406.95      3.40 o 
   2   4   1      102.31      102.91      1.36 o 
   3   4   1       40.30       35.98      0.99 o 
   4   4   1       19.67       21.10      3.01 o 
   5   4   1        2.50        3.04      1.22 o 
   6   4   1       19.98       23.88      2.44 o 
  -6   5   1        0.03       -0.61      0.94 o 
  -5   5   1        1.64        1.45      0.88 o 
  -4   5   1        0.88        2.03      0.87 o 
  -3   5   1       96.96      100.49      1.83 o 
  -2   5   1     1047.81     1071.31     10.35 o 
  -1   5   1      174.93      183.33      2.44 o 
   0   5   1       14.33       13.70      0.68 o 
   1   5   1      156.11      156.43      1.69 o 
   2   5   1       69.36       70.47      1.04 o 
   3   5   1      157.74      154.08      1.99 o 
   4   5   1       48.77       51.70      1.31 o 
   5   5   1       16.33       12.97      1.26 o 
   6   5   1       16.58       21.91      1.87 o 
  -6   6   1       12.48       13.08      1.97 o 
  -5   6   1        3.37        2.00      0.71 o 
  -4   6   1        0.36        0.15      0.68 o 
  -3   6   1        9.54        7.44      0.95 o 
  -2   6   1      121.72      126.97      2.33 o 
  -1   6   1       87.28       88.89      1.45 o 
   0   6   1      101.85      111.02      1.93 o 
   1   6   1        3.26        4.32      0.68 o 
   2   6   1      117.37      120.56      2.05 o 
   3   6   1       73.02       75.77      1.49 o 
   4   6   1        1.64        0.99      0.66 o 
   5   6   1       10.24        8.60      1.41 o 
   6   6   1        1.60        0.98      1.53 o 
  -5   7   1        2.61        1.37      2.35 o 
  -4   7   1        1.55        1.91      0.72 o 
  -3   7   1      367.42      357.42      5.69 o 
  -2   7   1        0.24        0.61      0.62 o 
  -1   7   1        0.01        0.14      0.57 o 
   0   7   1       48.94       52.16      1.35 o 
   1   7   1        6.13       13.90      2.93 o 
   2   7   1       75.93       75.37      1.48 o 
   3   7   1       27.68       30.09      1.24 o 
   4   7   1        0.22       -0.18      0.46 o 
   5   7   1        8.57        8.85      1.79 o 
  -4   8   1        2.78        5.10      2.10 o 
  -3   8   1       11.57       13.70      1.22 o 
  -2   8   1        1.67        2.48      1.11 o 
  -1   8   1       24.86       23.93      0.86 o 
   0   8   1        1.50        1.42      0.74 o 
   1   8   1       65.88       67.75      1.46 o 
   2   8   1       28.59       31.45      0.94 o 
   3   8   1        2.43        1.65      0.72 o 
   4   8   1        0.11       -1.86      1.90 o 
  -3   9   1        9.78        5.51      2.20 o 
  -2   9   1       11.79        9.45      1.28 o 
  -1   9   1       12.50       10.31      3.15 o 
   0   9   1        1.14        2.12      1.05 o 
   1   9   1        1.52        1.39      0.93 o 
   2   9   1       17.34       18.41      1.67 o 
   3   9   1        5.01        3.72      2.10 o 
  -1  10   1        9.16        8.75      1.38 o 
   0  10   1       13.94       12.03      1.49 o 
   1  10   1        5.27        3.56      1.18 o 
  -7   0   2        3.90        1.57      1.21 o 
  -6   0   2       12.91       11.49      1.11 o 
  -5   0   2      142.79      154.17      2.61 o 
  -4   0   2      177.05      157.72      4.32 o 
  -3   0   2      218.24      212.99      2.63 o 
  -2   0   2      914.54      816.61      7.58 o 
  -1   0   2     2219.14     2235.46     57.20 o 
   1   0   2     4232.39     4064.71     61.21 o 
   2   0   2     1817.73     1804.08     33.19 o 
   3   0   2     1235.58     1274.00     16.14 o 
   4   0   2      985.78      991.68     10.52 o 
   5   0   2       78.58       82.49      3.07 o 
   6   0   2       42.22       39.59      2.05 o 
   7   0   2        4.65        3.50      1.01 o 
  -7   1   2       35.13       34.45      1.96 o 
  -6   1   2       55.36       54.89      1.39 o 
  -5   1   2       70.01       74.89      1.35 o 
  -4   1   2       95.20      105.40      1.46 o 
  -3   1   2      793.67      798.05      7.05 o 
  -2   1   2      141.03      130.99      1.20 o 
  -1   1   2      538.37      502.71      6.41 o 
   0   1   2      110.89      105.61      1.11 o 
   1   1   2     2058.74     1943.73     19.28 o 
   2   1   2      481.17      512.75      4.42 o 
   3   1   2       81.33       80.12      1.20 o 
   4   1   2       21.51       21.50      0.69 o 
   5   1   2      110.60      109.13      1.36 o 
   6   1   2        8.49        9.75      0.76 o 
   7   1   2        0.13       -0.73      0.79 o 
  -7   2   2        0.85        1.32      0.95 o 
  -6   2   2        9.22       15.93      1.25 o 
  -5   2   2       28.95       27.32      1.40 o 
  -4   2   2       35.31       36.88      0.87 o 
  -3   2   2      163.67      149.53      1.56 o 
  -2   2   2        6.97        5.39      0.52 o 
  -1   2   2      126.50      105.37      1.58 o 
   0   2   2    15462.09    15859.04    286.53 o 
   1   2   2        2.09        1.08      0.36 o 
   2   2   2       75.85       71.27      1.53 o 
   3   2   2      199.05      213.46      2.58 o 
   4   2   2      100.75      109.43      3.89 o 
   5   2   2      146.77      142.05      1.86 o 
   6   2   2       16.83       17.67      1.06 o 
   7   2   2       15.19       17.25      1.10 o 
  -7   3   2        5.37        6.61      1.81 o 
  -6   3   2        1.54        1.18      1.54 o 
  -5   3   2       68.84       75.63      1.61 o 
  -4   3   2       10.22       14.28      0.71 o 
  -3   3   2       46.69       54.30      1.11 o 
  -2   3   2      869.79      922.30      8.25 o 
  -1   3   2      535.38      552.97      5.70 o 
   0   3   2       27.27       20.05      0.86 o 
   1   3   2       75.40       75.93      1.02 o 
   2   3   2      176.77      160.55      1.57 o 
   3   3   2      564.24      598.43      6.17 o 
   4   3   2        0.04        0.49      0.62 o 
   5   3   2        9.06       14.41      1.57 o 
   6   3   2       13.52       14.75      1.35 o 
   7   3   2        3.51        2.60      0.77 o 
  -7   4   2        0.42        1.30      1.35 o 
  -6   4   2        0.48       -0.20      1.21 o 
  -5   4   2       14.68       13.85      2.02 o 
  -4   4   2       82.72       77.82      1.52 o 
  -3   4   2        3.15        3.70      0.62 o 
  -2   4   2      134.10      142.39      2.42 o 
  -1   4   2     3306.89     3463.43     39.73 o 
   0   4   2      244.39      238.68      2.09 o 
   1   4   2      430.35      427.43      3.49 o 
   2   4   2      244.14      249.90      2.93 o 
   3   4   2       10.82       12.40      0.89 o 
   4   4   2      115.65      115.55      2.72 o 
   5   4   2        3.47        4.55      0.92 o 
   6   4   2       10.29       10.42      1.53 o 
  -6   5   2       13.17       12.35      1.51 o 
  -5   5   2        8.93       12.11      1.49 o 
  -4   5   2       59.60       68.70      1.38 o 
  -3   5   2      510.64      525.73      8.66 o 
  -2   5   2        1.32        1.21      0.76 o 
  -1   5   2       15.65       14.59      1.19 o 
   0   5   2        8.00       10.13      0.60 o 
   1   5   2        8.13       11.35      0.80 o 
   2   5   2       46.36       50.72      1.08 o 
   3   5   2       29.63       32.14      1.02 o 
   4   5   2       62.52       61.52      1.78 o 
   5   5   2        2.67        3.78      1.10 o 
   6   5   2        4.17        0.65      2.59 o 
  -6   6   2        1.83        0.61      1.17 o 
  -5   6   2       15.29       13.83      1.87 o 
  -4   6   2        8.85       10.87      1.27 o 
  -3   6   2      115.81      106.85      2.10 o 
  -2   6   2      235.46      243.16      3.52 o 
  -1   6   2       17.57       13.99      0.91 o 
   0   6   2       22.12       21.05      1.54 o 
   1   6   2       81.75       84.65      1.45 o 
   2   6   2       14.84       19.16      1.56 o 
   3   6   2        0.12       -0.13      0.82 o 
   4   6   2        2.10        1.53      0.94 o 
   5   6   2        6.07        5.74      1.71 o 
   6   6   2        1.84        1.66      2.34 o 
  -5   7   2        0.72        1.09      0.67 o 
  -4   7   2       13.41       10.31      1.44 o 
  -3   7   2      112.52      116.88      3.79 o 
  -2   7   2        1.74        1.21      0.89 o 
  -1   7   2        0.52        0.41      0.58 o 
   0   7   2        3.54        4.91      0.67 o 
   1   7   2       24.47       25.38      1.53 o 
   2   7   2       23.04       23.37      1.03 o 
   3   7   2        0.13        0.33      0.58 o 
   4   7   2       22.82       16.77      2.88 o 
   5   7   2        0.66        0.26      2.21 o 
  -4   8   2       55.22       50.73      1.78 o 
  -3   8   2        0.50        0.62      0.96 o 
  -2   8   2       44.58       44.34      1.26 o 
  -1   8   2        0.37        0.16      0.94 o 
   0   8   2        0.52        1.17      0.73 o 
   1   8   2        4.52        4.66      0.94 o 
   2   8   2        9.00        7.62      0.93 o 
   3   8   2       14.54       13.91      2.48 o 
   4   8   2        4.50        4.91      2.24 o 
  -3   9   2        1.37        1.68      0.87 o 
  -2   9   2       29.70       33.78      1.77 o 
  -1   9   2        3.07        3.59      0.99 o 
   0   9   2        8.54        7.00      0.97 o 
   1   9   2       22.89       23.65      1.17 o 
   2   9   2       13.37       17.09      2.00 o 
   3   9   2        3.22        2.00      2.13 o 
  -1  10   2        7.58        7.50      1.33 o 
   0  10   2        5.20        6.31      1.37 o 
   1  10   2        9.81        9.94      1.55 o 
  -7   1   3        1.11        0.91      1.17 o 
  -6   1   3       44.96       52.58      1.58 o 
  -5   1   3       33.79       41.58      1.02 o 
  -4   1   3       28.73       32.09      0.87 o 
  -3   1   3       35.85       42.37      0.96 o 
  -2   1   3        0.28       -0.32      0.43 o 
  -1   1   3     3249.23     3301.60     35.11 o 
   0   1   3     1009.40      979.02      6.49 o 
   1   1   3     1437.03     1376.00     10.88 o 
   2   1   3      158.14      168.70      1.46 o 
   3   1   3      117.20      122.03      1.43 o 
   4   1   3       54.39       56.13      1.60 o 
   5   1   3        3.56        5.13      0.63 o 
   6   1   3        5.53        5.50      0.81 o 
   7   1   3        0.06        0.70      0.85 o 
  -7   2   3       12.66        8.26      1.46 o 
  -6   2   3        0.03        0.36      0.70 o 
  -5   2   3       19.00       15.53      1.51 o 
  -4   2   3        0.84        1.53      0.62 o 
  -3   2   3       13.38       11.52      0.78 o 
  -2   2   3      155.42      163.84      2.03 o 
  -1   2   3      709.37      674.29      8.60 o 
   0   2   3      451.90      398.02      3.36 o 
   1   2   3     1303.73     1174.35     33.63 o 
   2   2   3     1588.73     1624.14     13.90 o 
   3   2   3      144.32      113.77      2.09 o 
   4   2   3       28.78       27.95      0.92 o 
   5   2   3        0.41        0.11      0.52 o 
   6   2   3        6.79        5.87      0.70 o 
   7   2   3        0.09       -0.67      0.79 o 
  -7   3   3       31.18       39.45      2.21 o 
  -6   3   3        1.14        1.15      1.11 o 
  -5   3   3       13.65        9.11      1.56 o 
  -4   3   3       81.34       87.98      1.51 o 
  -3   3   3        2.29        2.90      0.77 o 
  -2   3   3     1354.89     1417.55     13.48 o 
  -1   3   3       58.85       56.45      1.58 o 
   0   3   3        5.82        4.94      0.52 o 
   1   3   3      269.54      258.10      1.85 o 
   2   3   3      225.93      211.80      1.73 o 
   3   3   3        6.84       10.25      0.78 o 
   4   3   3       47.88       42.42      1.24 o 
   5   3   3        2.56        3.40      0.70 o 
   6   3   3        3.48        3.46      0.68 o 
   7   3   3        0.78        1.99      0.94 o 
  -7   4   3        1.83       -0.71      1.84 o 
  -6   4   3        0.06        0.93      1.34 o 
  -5   4   3        0.66        1.40      0.65 o 
  -4   4   3       54.65       56.36      3.09 o 
  -3   4   3       21.40       20.04      1.32 o 
  -2   4   3      378.40      376.36      7.35 o 
  -1   4   3     1305.89     1320.77     14.36 o 
   0   4   3       90.13       94.52      1.32 o 
   1   4   3      410.93      417.40      3.59 o 
   2   4   3      230.38      240.26      2.09 o 
   3   4   3        4.39        1.53      0.71 o 
   4   4   3       45.55       42.10      2.57 o 
   5   4   3       63.03       61.22      1.23 o 
   6   4   3        0.78        0.71      0.77 o 
  -6   5   3       10.28        8.94      1.32 o 
  -5   5   3        3.83        3.54      0.70 o 
  -4   5   3       80.08       84.40      1.73 o 
  -3   5   3       97.80      107.95      2.10 o 
  -2   5   3      150.65      146.72      2.16 o 
  -1   5   3       53.97       57.27      1.99 o 
   0   5   3       28.51       33.34      1.10 o 
   1   5   3       81.06       76.06      1.16 o 
   2   5   3      253.91      261.18      3.10 o 
   3   5   3        1.35        1.34      0.45 o 
   4   5   3        1.24        1.03      0.72 o 
   5   5   3        1.85        1.94      1.16 o 
   6   5   3        2.72        0.98      2.25 o 
  -6   6   3        3.85        4.30      1.27 o 
  -5   6   3       10.46       13.21      1.68 o 
  -4   6   3       44.10       41.56      1.27 o 
  -3   6   3        1.93        3.39      0.68 o 
  -2   6   3      781.94      785.82      8.59 o 
  -1   6   3       29.95       29.48      1.29 o 
   0   6   3       25.95       29.84      1.03 o 
   1   6   3       18.72       18.54      1.72 o 
   2   6   3        2.56        2.52      0.50 o 
   3   6   3      173.33      176.62      1.83 o 
   4   6   3        1.83        2.03      0.74 o 
   5   6   3       14.01       15.50      1.79 o 
   6   6   3        0.34        0.49      1.30 o 
  -5   7   3        7.49        7.28      1.31 o 
  -4   7   3        4.81        4.24      1.00 o 
  -3   7   3      189.24      185.20      2.92 o 
  -2   7   3       77.72       76.65      1.53 o 
  -1   7   3        4.61        5.25      1.08 o 
   0   7   3       47.72       45.85      1.21 o 
   1   7   3       98.33      101.62      1.67 o 
   2   7   3        1.43        1.96      0.57 o 
   3   7   3       41.81       36.63      1.46 o 
   4   7   3        0.01       -0.34      1.27 o 
   5   7   3        0.99        0.18      1.76 o 
  -4   8   3        7.84        4.30      1.25 o 
  -3   8   3       15.19       12.51      0.97 o 
  -2   8   3        7.25        7.91      1.21 o 
  -1   8   3       23.38       21.31      1.03 o 
   0   8   3        0.27        0.91      0.82 o 
   1   8   3        6.02        6.75      0.85 o 
   2   8   3       33.38       34.99      1.32 o 
   3   8   3        6.59        6.62      2.14 o 
   4   8   3        8.71        9.46      2.00 o 
  -3   9   3      102.94       90.24      2.38 o 
  -2   9   3        0.91        0.86      0.73 o 
  -1   9   3        6.60        6.28      1.07 o 
   0   9   3       28.06       26.92      1.42 o 
   1   9   3        0.47        0.50      0.98 o 
   2   9   3       14.33       12.51      2.26 o 
   3   9   3        0.32       -1.12      2.84 o 
  -1  10   3        0.05        2.01      1.06 o 
   0  10   3        1.00        1.54      1.16 o 
   1  10   3        8.62        5.09      1.54 o 
  -7   0   4        1.97        2.50      1.32 o 
  -6   0   4       37.00        0.00      0.29 o 
  -5   0   4       17.00       17.81      2.06 o 
  -4   0   4       33.24       39.19      1.34 o 
  -3   0   4       52.90       78.05      4.29 o 
  -2   0   4     1872.96     1857.67     25.10 o 
  -1   0   4       21.48       29.99      1.32 o 
   0   0   4     5554.24     5112.81     81.52 o 
   1   0   4     4795.53     4668.54     75.15 o 
   2   0   4      504.26      439.18      5.03 o 
   3   0   4      533.55      609.78      7.73 o 
   4   0   4        1.86        0.72      0.58 o 
   5   0   4      209.55      197.02      2.53 o 
   6   0   4       29.18       28.62      1.84 o 
   7   0   4       38.62       38.34      2.99 o 
  -7   1   4        0.16        0.04      1.07 o 
  -6   1   4        4.68        3.82      0.66 o 
  -5   1   4       79.58       82.96      2.88 o 
  -4   1   4      258.50      277.85      3.33 o 
  -3   1   4      703.57      748.30      7.00 o 
  -2   1   4     1083.38     1121.05     10.03 o 
  -1   1   4       11.60       10.22      0.39 o 
   0   1   4      667.22      609.70      4.07 o 
   1   1   4     1814.54     1760.99     13.40 o 
   2   1   4        1.63        0.41      0.45 o 
   3   1   4      298.13      328.99      2.95 o 
   4   1   4       51.30       44.17      1.19 o 
   5   1   4      134.77      133.42      1.65 o 
   6   1   4        3.83        3.81      0.63 o 
   7   1   4        2.56        1.78      0.91 o 
  -7   2   4        1.67        2.11      1.58 o 
  -6   2   4       37.49       34.73      1.04 o 
  -5   2   4       21.37       28.45      0.94 o 
  -4   2   4       31.61       31.32      1.29 o 
  -3   2   4       64.30       64.82      1.12 o 
  -2   2   4       11.15       12.34      0.91 o 
  -1   2   4     2392.13     2470.65     24.93 o 
   0   2   4     3065.48     3123.93     29.95 o 
   1   2   4       16.60       16.83      1.71 o 
   2   2   4       31.76       31.55      1.69 o 
   3   2   4      293.90      305.23      2.28 o 
   4   2   4      359.36      361.57      4.10 o 
   5   2   4        0.52        0.40      0.71 o 
   6   2   4       49.59       45.41      1.37 o 
   7   2   4        0.18       -0.17      0.87 o 
  -7   3   4        7.43        5.46      1.66 o 
  -6   3   4        9.25       11.33      1.02 o 
  -5   3   4       78.05       81.80      1.44 o 
  -4   3   4       46.84       52.76      1.23 o 
  -3   3   4      281.49      286.77      2.97 o 
  -2   3   4      132.85      161.57      3.47 o 
  -1   3   4      133.11      135.23      1.90 o 
   0   3   4      128.38      109.87      1.51 o 
   1   3   4       33.99       38.14      0.60 o 
   2   3   4       55.62       59.47      1.72 o 
   3   3   4       22.73       23.39      1.13 o 
   4   3   4       17.11       17.68      0.90 o 
   5   3   4       58.33       62.35      1.52 o 
   6   3   4       27.89       29.71      1.37 o 
   7   3   4       14.39       20.30      1.42 o 
  -7   4   4        2.23        2.55      2.35 o 
  -6   4   4       12.78       14.35      1.87 o 
  -5   4   4       60.06       58.82      1.66 o 
  -4   4   4        2.20        1.64      0.64 o 
  -3   4   4        9.88       10.79      0.77 o 
  -2   4   4        1.77        0.80      0.77 o 
  -1   4   4      145.81      126.94      1.67 o 
   0   4   4       98.23      102.16      1.40 o 
   1   4   4       43.41       46.33      0.78 o 
   2   4   4      131.06      151.46      2.34 o 
   3   4   4        7.07        7.58      0.74 o 
   4   4   4       25.45       29.23      0.83 o 
   5   4   4        1.81        3.25      0.75 o 
   6   4   4        0.22        0.29      0.78 o 
  -6   5   4        6.49        6.82      1.98 o 
  -5   5   4        0.20        0.24      0.75 o 
  -4   5   4        3.10        3.45      0.65 o 
  -3   5   4      174.37      180.30      2.73 o 
  -2   5   4       36.05       35.88      1.49 o 
  -1   5   4      131.46      130.57      2.13 o 
   0   5   4       10.42       12.85      0.94 o 
   1   5   4        3.57        2.13      0.51 o 
   2   5   4        2.14        2.75      0.37 o 
   3   5   4        0.02        0.08      0.54 o 
   4   5   4        0.00       -0.31      0.56 o 
   5   5   4        2.95        2.45      0.61 o 
   6   5   4       13.40       11.16      5.19 o 
  -6   6   4        0.51        0.15      0.88 o 
  -5   6   4        0.29        0.09      0.79 o 
  -4   6   4      112.31      108.09      3.90 o 
  -3   6   4       41.72       41.88      1.57 o 
  -2   6   4        6.26        6.15      0.92 o 
  -1   6   4      111.69      114.83      3.38 o 
   0   6   4       10.33       14.05      1.10 o 
   1   6   4        3.87        3.89      0.64 o 
   2   6   4        9.49       12.67      0.52 o 
   3   6   4        0.52        0.04      0.34 o 
   4   6   4        1.63        1.78      0.79 o 
   5   6   4        0.20        1.44      2.35 o 
   6   6   4        2.44        0.00      3.72 o 
  -5   7   4        0.55        0.30      0.66 o 
  -4   7   4        3.37        2.54      1.03 o 
  -3   7   4      118.47      109.92      2.22 o 
  -2   7   4       35.06       38.51      1.27 o 
  -1   7   4        2.22        2.48      0.68 o 
   0   7   4        8.36        9.05      0.95 o 
   1   7   4       61.32       59.51      1.54 o 
   2   7   4        0.12        0.38      0.40 o 
   3   7   4        1.81        2.04      1.50 o 
   4   7   4        8.79        9.93      3.16 o 
   5   7   4        0.32        0.01      1.25 o 
  -4   8   4       24.38       19.61      1.78 o 
  -3   8   4      102.98       96.57      3.59 o 
  -2   8   4       60.66       57.18      1.60 o 
  -1   8   4        1.59        1.41      1.05 o 
   0   8   4       46.28       42.86      1.74 o 
   1   8   4       28.07       27.66      1.64 o 
   2   8   4        7.15        9.37      0.93 o 
   3   8   4        2.96        3.24      1.42 o 
   4   8   4        0.87       -0.77      1.90 o 
  -3   9   4        1.38        2.54      1.12 o 
  -2   9   4        6.59        6.86      1.25 o 
  -1   9   4        0.02        0.14      1.05 o 
   0   9   4        0.31        0.19      0.73 o 
   1   9   4       10.38       12.53      2.83 o 
   2   9   4       29.40       24.53      4.33 o 
   3   9   4        0.32        0.84      1.63 o 
  -1  10   4       21.84       20.25      1.79 o 
   0  10   4        0.40       -0.91      0.91 o 
   1  10   4       12.70       11.33      2.56 o 
  -7   1   5       16.08       14.99      1.99 o 
  -6   1   5       40.74       39.60      6.51 o 
  -5   1   5      167.01      163.65      3.75 o 
  -4   1   5       29.93       33.88      3.77 o 
  -3   1   5      451.59      478.08      4.00 o 
  -2   1   5       56.70       43.76      0.80 o 
  -1   1   5        0.98        0.97      0.35 o 
   0   1   5      489.72      485.12      3.53 o 
   1   1   5      582.75      528.66      3.55 o 
   2   1   5        7.12        6.74      0.79 o 
   3   1   5        7.02        9.93      0.71 o 
   4   1   5       44.74       33.36      2.05 o 
   5   1   5      165.33      165.11      2.53 o 
   6   1   5       23.09       28.25      1.67 o 
   7   1   5        0.07        0.31      0.71 o 
  -7   2   5        2.69        2.78      2.09 o 
  -6   2   5       13.26       11.48      2.16 o 
  -5   2   5       11.38        9.06      2.16 o 
  -4   2   5        5.27        4.30      0.79 o 
  -3   2   5      182.95      162.60      2.51 o 
  -2   2   5        2.31        2.28      0.55 o 
  -1   2   5      365.84      393.06      3.55 o 
   0   2   5      307.73      296.92      2.70 o 
   1   2   5      103.83       84.39      1.39 o 
   2   2   5      427.60      467.06      3.26 o 
   3   2   5       62.15       60.40      0.85 o 
   4   2   5      316.78      305.63      3.38 o 
   5   2   5       17.11       16.69      0.89 o 
   6   2   5        1.81        2.67      0.84 o 
   7   2   5        3.98        5.67      1.26 o 
  -7   3   5        5.91        7.72      1.55 o 
  -6   3   5       18.16       18.91      1.51 o 
  -5   3   5        5.17        4.64      0.77 o 
  -4   3   5      271.70      292.81      3.54 o 
  -3   3   5       16.63       16.74      0.69 o 
  -2   3   5      178.56      192.92      1.72 o 
  -1   3   5      221.22      238.74      2.15 o 
   0   3   5      344.27      342.95      2.46 o 
   1   3   5       46.55       44.54      2.15 o 
   2   3   5      468.48      503.20      5.42 o 
   3   3   5       35.19       30.63      0.78 o 
   4   3   5       17.22       17.39      0.80 o 
   5   3   5        1.67        0.42      0.68 o 
   6   3   5       90.01       94.16      2.67 o 
   7   3   5        0.98        1.33      1.00 o 
  -6   4   5        4.91        3.58      1.94 o 
  -5   4   5       17.88       15.40      0.96 o 
  -4   4   5       12.71       12.78      1.29 o 
  -3   4   5       14.98       16.93      1.24 o 
  -2   4   5      139.85      132.16      1.69 o 
  -1   4   5       34.07       30.94      1.20 o 
   0   4   5      183.72      181.40      2.27 o 
   1   4   5       20.42       25.53      0.82 o 
   2   4   5       83.63       85.79      1.84 o 
   3   4   5      388.27      381.44      2.91 o 
   4   4   5       17.90       17.44      0.92 o 
   5   4   5       40.81       40.21      1.79 o 
   6   4   5       15.98       21.82      1.31 o 
  -6   5   5        1.58        1.40      0.69 o 
  -5   5   5       16.91       18.63      1.12 o 
  -4   5   5       34.61       37.11      1.33 o 
  -3   5   5       14.17       15.48      1.30 o 
  -2   5   5       63.25       74.38      1.79 o 
  -1   5   5       14.54       14.43      1.18 o 
   0   5   5      109.19      108.95      2.22 o 
   1   5   5      110.79      118.49      1.71 o 
   2   5   5        4.25        5.54      1.36 o 
   3   5   5       59.91       56.91      1.56 o 
   4   5   5       11.87       12.05      0.46 o 
   5   5   5        0.02        0.41      1.08 o 
   6   5   5       13.46       12.73     10.43 o 
  -6   6   5        0.80        0.01      0.72 o 
  -5   6   5        2.26        1.95      0.61 o 
  -4   6   5        3.61        2.38      0.69 o 
  -3   6   5       18.68       17.42      1.12 o 
  -2   6   5       30.69       28.76      1.24 o 
  -1   6   5       53.82       51.39      4.17 o 
   0   6   5      133.14      137.08      2.51 o 
   1   6   5      186.30      194.68      2.93 o 
   2   6   5      119.83      123.67      1.58 o 
   3   6   5        5.58        6.08      1.32 o 
   4   6   5       28.98       26.68      2.05 o 
   5   6   5       11.78       12.14      2.40 o 
  -5   7   5        2.08        2.70      0.93 o 
  -4   7   5        6.13        4.45      0.69 o 
  -3   7   5      121.80      125.82      2.14 o 
  -2   7   5        0.44        1.47      0.66 o 
  -1   7   5        8.38        9.63      1.16 o 
   0   7   5      109.65      115.08      2.64 o 
   1   7   5       32.87       33.30      1.31 o 
   2   7   5        6.03        5.43      0.53 o 
   3   7   5       14.53       15.55      2.02 o 
   4   7   5        9.68       10.87      2.37 o 
   5   7   5        7.60        7.87      2.22 o 
  -4   8   5       12.40       12.65      1.18 o 
  -3   8   5        0.00       -0.22      0.72 o 
  -2   8   5        0.11        0.25      0.83 o 
  -1   8   5        0.15        0.22      0.66 o 
   0   8   5        9.46       11.06      1.24 o 
   1   8   5        0.68       -0.04      0.78 o 
   2   8   5       19.01       16.58      1.41 o 
   3   8   5        3.23        4.08      2.39 o 
   4   8   5        2.69        0.86      1.99 o 
  -3   9   5        0.01       -0.52      0.96 o 
  -2   9   5       48.11       47.38      2.09 o 
  -1   9   5        4.76        5.21      1.31 o 
   0   9   5        7.49        5.61      1.03 o 
   1   9   5       49.36       40.74      4.44 o 
   2   9   5        0.00        0.50      1.27 o 
   3   9   5        0.22        2.00      1.50 o 
  -1  10   5        4.83        4.45      1.50 o 
   0  10   5        1.33        1.72      1.64 o 
   1  10   5        3.11       -0.29      3.33 o 
  -7   0   6        0.31        2.15      3.43 o 
  -6   0   6      203.33      192.27      5.69 o 
  -5   0   6        5.39        9.79      3.13 o 
  -4   0   6       35.27       19.09     13.47 o 
  -3   0   6       39.01       38.90      2.55 o 
  -2   0   6       58.74       71.23      2.94 o 
  -1   0   6       75.09       56.96      1.54 o 
   0   0   6     1339.23     1297.42     25.01 o 
   1   0   6      406.33      467.94      5.20 o 
   2   0   6      108.84      108.49      2.06 o 
   3   0   6     1082.40     1105.70     14.73 o 
   4   0   6        5.13        3.94      0.97 o 
   5   0   6       80.24       77.12      2.20 o 
   6   0   6       40.33       37.16      3.20 o 
   7   0   6        2.46        3.69      1.30 o 
  -7   1   6       11.60       10.57      1.92 o 
  -6   1   6       45.66       50.19      2.89 o 
  -5   1   6        8.79        9.90      1.62 o 
  -4   1   6       32.48       35.34      1.36 o 
  -3   1   6        9.75       10.48      0.66 o 
  -2   1   6      154.84      187.74      1.69 o 
  -1   1   6      185.86      185.19      1.50 o 
   0   1   6      341.04      319.37      2.35 o 
   1   1   6      556.97      535.97      6.76 o 
   2   1   6        0.02        0.29      0.50 o 
   3   1   6       78.62       71.42      0.97 o 
   4   1   6      294.40      290.82      3.51 o 
   5   1   6      314.46      313.88      3.35 o 
   6   1   6       20.12       24.91      1.46 o 
   7   1   6        5.36        4.16      0.91 o 
  -7   2   6        2.23        2.61      1.38 o 
  -6   2   6       24.09       31.93      1.86 o 
  -5   2   6      119.35      129.30      8.47 o 
  -4   2   6        7.04        5.91      0.49 o 
  -3   2   6       62.05       67.87      1.30 o 
  -2   2   6      606.83      656.19      5.95 o 
  -1   2   6      520.93      520.65      4.41 o 
   0   2   6        0.32        0.93      0.30 o 
   1   2   6        3.99        3.45      0.68 o 
   2   2   6     1102.30     1137.13      8.35 o 
   3   2   6       37.34       41.89      1.08 o 
   4   2   6       53.26       46.76      1.02 o 
   5   2   6        1.19       10.69      4.01 o 
   6   2   6        0.40        0.31      0.54 o 
   7   2   6       18.21       19.79      0.94 o 
  -7   3   6        1.20        1.66      1.44 o 
  -6   3   6        0.25       -0.33      1.02 o 
  -5   3   6       51.07       55.05      1.69 o 
  -4   3   6       75.36       88.74      1.26 o 
  -3   3   6      104.71      114.88      1.47 o 
  -2   3   6      108.44      119.45      1.48 o 
  -1   3   6      193.25      202.55      1.93 o 
   0   3   6       80.42       75.46      1.49 o 
   1   3   6        1.20        3.05      0.77 o 
   2   3   6       47.32       53.26      1.80 o 
   3   3   6      169.48      159.17      2.16 o 
   4   3   6        2.54        8.40      3.67 o 
   5   3   6       33.91       37.82      0.97 o 
   6   3   6       27.84       26.53      1.44 o 
   7   3   6       21.66       16.84      3.59 o 
  -6   4   6        2.45        1.58      0.96 o 
  -5   4   6       18.63       19.75      1.34 o 
  -4   4   6      141.53      130.81      1.59 o 
  -3   4   6        0.00        0.47      0.66 o 
  -2   4   6        0.02       -0.49      0.49 o 
  -1   4   6      577.47      612.84      5.25 o 
   0   4   6      680.65      674.82      5.43 o 
   1   4   6        1.56        0.75      0.39 o 
   2   4   6       41.32       41.60      1.96 o 
   3   4   6        4.58        2.26      1.26 o 
   4   4   6        6.05        6.88      0.50 o 
   5   4   6        3.04        3.85      0.69 o 
   6   4   6        1.72        1.45      1.37 o 
  -6   5   6        1.63        1.57      0.71 o 
  -5   5   6        7.53        7.18      0.74 o 
  -4   5   6      114.09      117.76      1.62 o 
  -3   5   6       91.71       96.78      1.78 o 
  -2   5   6        0.01       -0.13      0.52 o 
  -1   5   6      295.99      316.82      3.65 o 
   0   5   6      106.97      111.32      2.63 o 
   1   5   6      126.35      122.94      1.42 o 
   2   5   6       34.52       29.75      1.44 o 
   3   5   6        3.66        1.82      1.28 o 
   4   5   6      107.61      106.79      2.37 o 
   5   5   6        0.23       -1.05      1.05 o 
   6   5   6        0.45        0.59      1.62 o 
  -6   6   6        5.22        3.60      0.95 o 
  -5   6   6        8.45        7.07      0.95 o 
  -4   6   6        0.66        0.39      0.57 o 
  -3   6   6      102.76       96.97      1.61 o 
  -2   6   6       12.96       15.35      1.47 o 
  -1   6   6       78.12       73.82      1.62 o 
   0   6   6      155.19      148.34      2.38 o 
   1   6   6       19.32       17.43      1.09 o 
   2   6   6      100.89       95.55      3.44 o 
   3   6   6       16.62       14.44      1.84 o 
   4   6   6        4.25        3.52      2.59 o 
   5   6   6        3.43        2.64      1.71 o 
  -5   7   6        0.87        1.21      0.69 o 
  -4   7   6       11.32       13.95      1.38 o 
  -3   7   6       26.74       28.28      1.70 o 
  -2   7   6        4.36        3.40      0.90 o 
  -1   7   6       10.19       14.01      2.09 o 
   0   7   6       10.36       12.05      1.13 o 
   1   7   6       38.21       40.66      1.53 o 
   2   7   6       35.51       32.91      2.25 o 
   3   7   6        0.05        1.54      1.28 o 
   4   7   6       14.97       13.68      2.43 o 
   5   7   6        1.02        0.32      1.90 o 
  -4   8   6        8.86        6.71      1.22 o 
  -3   8   6        3.64        4.28      1.11 o 
  -2   8   6       70.54       68.23      1.56 o 
  -1   8   6       37.06       33.54      1.98 o 
   0   8   6       32.37       36.72      1.39 o 
   1   8   6       11.33       13.61      1.13 o 
   2   8   6        3.45        3.35      1.27 o 
   3   8   6       31.63       36.29      2.73 o 
   4   8   6        0.00       -1.06      1.62 o 
  -3   9   6        0.81        0.83      0.75 o 
  -2   9   6        8.26        6.68      1.10 o 
  -1   9   6        9.56        8.93      0.93 o 
   0   9   6        0.60       -0.07      0.87 o 
   1   9   6       15.46       17.75      2.18 o 
   2   9   6       18.14       19.11      3.06 o 
   3   9   6        1.23        0.56      1.62 o 
   0  10   6       20.58       17.82      3.62 o 
  -7   1   7        5.65        6.89      1.37 o 
  -6   1   7       40.17       52.28      3.74 o 
  -5   1   7        6.86        4.78      2.77 o 
  -4   1   7       13.05       15.42      1.34 o 
  -3   1   7      399.52      435.27      5.33 o 
  -2   1   7      121.52      102.93      1.36 o 
  -1   1   7       81.13       89.75      1.05 o 
   0   1   7      350.03      328.95      2.27 o 
   1   1   7      233.82      238.30      2.24 o 
   2   1   7      518.86      534.25      4.12 o 
   3   1   7        0.28        0.67      0.52 o 
   4   1   7       58.47       51.01      1.11 o 
   5   1   7       94.28       92.12      1.71 o 
   6   1   7      127.08      124.51      1.73 o 
   7   1   7        0.20        1.80      0.85 o 
  -7   2   7       27.69       25.01      2.13 o 
  -6   2   7       22.27       22.16      1.92 o 
  -5   2   7       69.99       61.31      1.96 o 
  -4   2   7        0.12        0.84      0.44 o 
  -3   2   7       42.82       44.09      0.83 o 
  -2   2   7       50.93       60.37      1.17 o 
  -1   2   7      719.06      739.64      5.32 o 
   0   2   7       55.53       56.29      0.71 o 
   1   2   7      178.28      175.33      1.67 o 
   2   2   7        4.64        2.66      0.61 o 
   3   2   7       25.19       26.99      0.72 o 
   4   2   7        0.03        0.17      0.60 o 
   5   2   7       74.66       68.73      1.59 o 
   6   2   7       32.70       37.55      1.65 o 
   7   2   7        0.58        1.39      0.87 o 
  -7   3   7       28.42       34.62      5.90 o 
  -6   3   7        0.12       -0.01      1.08 o 
  -5   3   7        2.64        2.76      0.51 o 
  -4   3   7      136.92      133.33      2.76 o 
  -3   3   7        0.65        0.09      0.37 o 
  -2   3   7       36.12       37.94      0.87 o 
  -1   3   7      378.41      381.91      3.91 o 
   0   3   7      468.15      487.81      4.23 o 
   1   3   7       63.57       57.27      1.22 o 
   2   3   7       39.58       47.32      1.95 o 
   3   3   7        2.69        1.43      0.29 o 
   4   3   7      139.13      128.48      1.88 o 
   5   3   7       11.71       10.91      0.73 o 
   6   3   7        6.29        5.26      0.99 o 
  -6   4   7        3.78        3.57      1.04 o 
  -5   4   7        1.78        2.13      0.64 o 
  -4   4   7       99.64       99.14      1.55 o 
  -3   4   7        2.30        1.59      0.63 o 
  -2   4   7       65.78       74.29      1.20 o 
  -1   4   7        2.38        1.09      0.52 o 
   0   4   7      127.46      132.14      1.68 o 
   1   4   7      721.92      711.38      7.19 o 
   2   4   7        9.23       12.42      1.19 o 
   3   4   7      270.05      268.92      3.52 o 
   4   4   7      126.70      117.98      1.45 o 
   5   4   7       12.84       10.60      0.73 o 
   6   4   7        1.90        1.54      2.38 o 
  -6   5   7        7.54        7.40      1.22 o 
  -5   5   7        0.45       -0.06      0.70 o 
  -4   5   7        6.23        6.07      0.89 o 
  -3   5   7       36.51       33.73      1.09 o 
  -2   5   7        0.01       -0.38      0.70 o 
  -1   5   7      151.31      153.29      1.77 o 
   0   5   7       56.81       54.65      0.95 o 
   1   5   7       68.72       74.19      0.99 o 
   2   5   7       15.48       13.30      1.33 o 
   3   5   7      119.74      121.55      2.42 o 
   4   5   7        0.57        0.13      1.12 o 
   5   5   7        0.39        1.65      2.30 o 
   6   5   7        1.56        7.45      2.59 o 
  -6   6   7        3.93        3.42      1.97 o 
  -5   6   7        0.85        0.39      0.60 o 
  -4   6   7        2.93        2.69      0.82 o 
  -3   6   7        3.26        4.17      0.88 o 
  -2   6   7       19.88       19.28      0.93 o 
  -1   6   7       23.54       20.41      1.31 o 
   0   6   7        1.49        2.14      0.70 o 
   1   6   7        5.90        5.47      0.42 o 
   2   6   7        2.90        3.89      1.31 o 
   3   6   7        3.73        4.29      1.73 o 
   4   6   7        5.19        6.59      1.33 o 
   5   6   7        0.45        0.31      2.31 o 
  -5   7   7       19.40       23.89      1.77 o 
  -4   7   7        7.29        5.25      1.07 o 
  -3   7   7       25.12       26.34      1.23 o 
  -2   7   7        2.29        2.30      0.62 o 
  -1   7   7       26.25       30.23      1.37 o 
   0   7   7       47.75       49.22      1.51 o 
   1   7   7       47.78       44.00      1.01 o 
   2   7   7        2.74        1.30      1.19 o 
   3   7   7        2.04        2.02      1.60 o 
   4   7   7       13.92       11.37      1.82 o 
   5   7   7        0.41        1.18      2.20 o 
  -4   8   7        3.97        5.08      1.44 o 
  -3   8   7        2.79        2.12      1.01 o 
  -2   8   7       44.77       42.70      1.27 o 
  -1   8   7        1.23        0.36      0.65 o 
   0   8   7        2.89        2.74      0.70 o 
   1   8   7        7.98        9.50      0.72 o 
   2   8   7        1.34        2.11      1.70 o 
   3   8   7        4.02        4.46      1.46 o 
   4   8   7        3.48        4.52      2.29 o 
  -3   9   7        1.58        1.67      0.89 o 
  -2   9   7        3.53        4.52      0.89 o 
  -1   9   7       28.29       26.21      1.12 o 
   0   9   7        1.50        0.35      0.55 o 
   1   9   7        2.02        1.92      1.41 o 
   2   9   7        3.75        2.32      1.86 o 
   3   9   7        0.03        0.98      2.45 o 
  -7   0   8       12.93       18.70      2.84 o 
  -6   0   8        8.49        6.66      3.62 o 
  -5   0   8      221.02      204.10      8.04 o 
  -4   0   8       74.33       85.42      2.58 o 
  -3   0   8      128.07      155.17      4.07 o 
  -2   0   8     3244.72     3417.92     42.88 o 
  -1   0   8     1815.90     1749.15     35.17 o 
   0   0   8       46.91       51.20      1.52 o 
   1   0   8     1318.13     1401.38     18.74 o 
   2   0   8     1737.31     1848.99     24.85 o 
   3   0   8        2.72        6.73      0.88 o 
   4   0   8       25.50       22.40      1.57 o 
   5   0   8      147.68      156.21      3.41 o 
   6   0   8        0.00        1.34      0.95 o 
   7   0   8        2.50        5.52      1.99 o 
  -7   1   8        1.67        1.87      1.45 o 
  -6   1   8        1.88        2.51      1.62 o 
  -5   1   8       50.08       46.14      1.82 o 
  -4   1   8      130.98      136.54      2.89 o 
  -3   1   8       80.06       79.99      3.17 o 
  -2   1   8        0.35        0.29      0.33 o 
  -1   1   8      562.45      567.93      4.29 o 
   0   1   8      595.79      606.63      4.64 o 
   1   1   8       52.49       64.90      0.79 o 
   2   1   8       44.30       46.47      1.54 o 
   3   1   8        1.85        2.80      0.54 o 
   4   1   8        9.55       11.34      1.09 o 
   5   1   8      292.42      288.96      3.16 o 
   6   1   8       56.43       51.43      1.55 o 
   7   1   8        0.09        0.16      0.78 o 
  -7   2   8        1.31        2.32      2.21 o 
  -6   2   8       16.97       17.81      2.69 o 
  -5   2   8        1.78        1.71      1.55 o 
  -4   2   8       99.77       91.68      2.53 o 
  -3   2   8       89.25       81.51      1.40 o 
  -2   2   8        0.92        0.50      0.58 o 
  -1   2   8      551.46      583.72      4.33 o 
   0   2   8      192.61      165.54      1.32 o 
   1   2   8        8.33        9.05      0.37 o 
   2   2   8      303.79      290.57      2.35 o 
   3   2   8      119.99      125.12      1.33 o 
   4   2   8        3.65        3.17      0.71 o 
   5   2   8       35.06       35.69      1.40 o 
   6   2   8        8.57        9.33      1.79 o 
   7   2   8        0.61        0.59      0.92 o 
  -7   3   8        5.00        5.26      1.71 o 
  -6   3   8       10.84       14.57      1.42 o 
  -5   3   8       31.95       35.48      0.96 o 
  -4   3   8      158.91      153.22      2.78 o 
  -3   3   8       25.85       22.55      0.87 o 
  -2   3   8      334.46      365.31      4.34 o 
  -1   3   8       45.07       45.49      1.82 o 
   0   3   8      102.31      102.16      1.37 o 
   1   3   8       24.54       25.22      1.15 o 
   2   3   8      349.99      350.48      3.61 o 
   3   3   8       15.19       17.33      1.23 o 
   4   3   8      489.13      468.99      4.08 o 
   5   3   8        4.11        3.58      0.78 o 
   6   3   8        0.01        0.54      0.76 o 
  -6   4   8        8.65        7.85      1.54 o 
  -5   4   8       11.05       12.50      0.82 o 
  -4   4   8        3.12        4.32      0.96 o 
  -3   4   8       45.07       40.46      1.40 o 
  -2   4   8       19.13       22.32      1.14 o 
  -1   4   8       42.22       36.76      1.26 o 
   0   4   8      271.17      257.55      2.25 o 
   1   4   8       31.17       28.89      2.76 o 
   2   4   8       10.59       10.02      1.19 o 
   3   4   8       27.20       28.26      1.87 o 
   4   4   8       66.80       70.93      2.34 o 
   5   4   8       18.69       18.08      2.19 o 
   6   4   8        2.61        3.17      2.89 o 
  -6   5   8        0.01        0.10      0.81 o 
  -5   5   8       16.29       15.47      0.99 o 
  -4   5   8        0.72        1.39      0.54 o 
  -3   5   8      184.26      178.69      2.50 o 
  -2   5   8        0.99        1.46      0.56 o 
  -1   5   8       20.33       18.99      1.05 o 
   0   5   8       29.13       28.07      0.91 o 
   1   5   8        0.00       -0.74      0.87 o 
   2   5   8       21.74       26.12      2.59 o 
   3   5   8      129.16      128.42      2.75 o 
   4   5   8        4.73        4.19      1.11 o 
   5   5   8       10.99       10.22      2.11 o 
   6   5   8        0.28        3.08      2.94 o 
  -5   6   8        4.13        3.64      0.85 o 
  -4   6   8        1.60        1.62      0.68 o 
  -3   6   8       19.79       19.71      1.04 o 
  -2   6   8       17.50       18.32      1.11 o 
  -1   6   8      111.96      109.65      2.04 o 
   0   6   8        3.20        5.28      0.74 o 
   1   6   8        0.46        0.31      0.45 o 
   2   6   8       14.75       13.78      2.31 o 
   3   6   8      193.68      199.40      4.03 o 
   4   6   8        0.21        1.22      1.19 o 
   5   6   8        1.73        1.07      1.34 o 
  -5   7   8        0.70        1.64      0.93 o 
  -4   7   8        0.61        0.42      0.86 o 
  -3   7   8        0.01        0.32      0.63 o 
  -2   7   8      105.39      102.97      1.95 o 
  -1   7   8        0.28        0.60      0.78 o 
   0   7   8       26.70       31.89      1.64 o 
   1   7   8       14.60       14.75      0.84 o 
   2   7   8       15.07       18.31      1.58 o 
   3   7   8        0.30        1.38      1.72 o 
   4   7   8        8.58        9.25      1.57 o 
   5   7   8        0.26        0.10      4.01 o 
  -4   8   8        0.91        1.81      0.99 o 
  -3   8   8        1.69        2.93      1.01 o 
  -2   8   8        8.39        9.83      1.04 o 
  -1   8   8        0.55        0.17      0.63 o 
   0   8   8       18.49       18.28      1.13 o 
   1   8   8        0.05        0.49      0.38 o 
   2   8   8       57.31       65.43      5.20 o 
   3   8   8        9.72        6.83      1.72 o 
   4   8   8        0.54        1.91      1.61 o 
  -3   9   8        8.13        6.00      0.94 o 
  -2   9   8        0.28        0.36      0.91 o 
  -1   9   8       41.36       45.38      1.48 o 
   0   9   8        0.39        0.23      0.75 o 
   1   9   8        2.60        1.18      1.73 o 
   2   9   8        0.40        1.90      1.38 o 
  -7   1   9        0.85       -0.07      2.21 o 
  -6   1   9       41.18       39.59      3.28 o 
  -5   1   9       69.74       74.83      3.64 o 
  -4   1   9       41.28       40.17      1.90 o 
  -3   1   9      137.99      165.44      2.12 o 
  -2   1   9       10.40       11.29      0.57 o 
  -1   1   9       49.08       48.03      1.00 o 
   0   1   9     1037.04     1052.65      8.63 o 
   1   1   9       58.22       53.45      0.89 o 
   2   1   9      250.03      284.53      2.43 o 
   3   1   9       65.29       64.17      1.88 o 
   4   1   9       10.12       15.71      1.28 o 
   5   1   9       15.36       16.56      0.94 o 
   6   1   9        0.06        0.76      0.56 o 
   7   1   9        0.77        2.08      1.05 o 
  -7   2   9        1.09        2.29      1.51 o 
  -6   2   9       36.98       37.22      2.71 o 
  -5   2   9        7.71        5.23      1.18 o 
  -4   2   9      283.68      279.65      6.12 o 
  -3   2   9       26.76       24.73      1.01 o 
  -2   2   9      122.02      125.31      1.37 o 
  -1   2   9       97.67      106.81      1.26 o 
   0   2   9      191.65      195.41      1.79 o 
   1   2   9     1031.52     1096.68      8.27 o 
   2   2   9        1.29        0.77      0.48 o 
   3   2   9       85.32       91.94      1.77 o 
   4   2   9       45.13       47.47      1.15 o 
   5   2   9       32.88       26.97      1.00 o 
   6   2   9        3.35        3.20      0.97 o 
  -7   3   9        0.58        0.69      1.24 o 
  -6   3   9        0.01       -0.03      0.84 o 
  -5   3   9       30.71       25.82      2.11 o 
  -4   3   9       66.00       54.64      2.93 o 
  -3   3   9      104.31      101.01      1.81 o 
  -2   3   9       20.72       14.46      0.85 o 
  -1   3   9       56.31       51.09      1.13 o 
   0   3   9        0.13       -0.51      0.53 o 
   1   3   9       46.75       51.11      1.49 o 
   2   3   9       39.65       40.61      1.48 o 
   3   3   9        0.80        1.94      1.16 o 
   4   3   9       29.14       28.44      0.82 o 
   5   3   9       14.58       13.51      0.86 o 
   6   3   9        0.03        1.10      1.65 o 
  -6   4   9        0.01       -0.17      1.04 o 
  -5   4   9       15.31       14.50      0.85 o 
  -4   4   9      114.06      106.61      1.62 o 
  -3   4   9        0.55        0.89      0.77 o 
  -2   4   9       10.22       12.54      1.11 o 
  -1   4   9      161.88      165.24      3.00 o 
   0   4   9      254.73      255.52      2.28 o 
   1   4   9       12.88       14.49      1.28 o 
   2   4   9        1.07        1.24      0.98 o 
   3   4   9        9.75        8.38      1.43 o 
   4   4   9       41.33       43.12      1.86 o 
   5   4   9        0.61        5.75      5.29 o 
   6   4   9        1.77        2.94      1.85 o 
  -6   5   9        0.34        1.47      1.03 o 
  -5   5   9        7.41        9.51      1.07 o 
  -4   5   9        1.29        2.04      0.90 o 
  -3   5   9      272.19      263.48      2.83 o 
  -2   5   9       12.53       14.28      1.00 o 
  -1   5   9        8.35       11.85      0.88 o 
   0   5   9       40.78       45.69      0.98 o 
   1   5   9       32.49       26.96      1.67 o 
   2   5   9       11.59       12.43      1.62 o 
   3   5   9       58.43       62.33      2.38 o 
   4   5   9       38.99       35.24      2.16 o 
   5   5   9        6.67        7.77      1.76 o 
   6   5   9       15.00       13.37      4.31 o 
  -5   6   9        3.22        2.10      0.86 o 
  -4   6   9       17.16       18.13      2.07 o 
  -3   6   9       11.20       12.59      0.82 o 
  -2   6   9        0.42       -0.18      0.73 o 
  -1   6   9        0.44        0.61      0.57 o 
   0   6   9        0.84        1.15      0.57 o 
   1   6   9       19.23       27.77      6.29 o 
   2   6   9       14.26       14.80      1.42 o 
   3   6   9      146.12      153.52      3.41 o 
   4   6   9        7.91        7.83      1.56 o 
   5   6   9       12.49        7.36      1.70 o 
  -5   7   9       15.09       18.93      1.44 o 
  -4   7   9        5.75        4.72      0.80 o 
  -3   7   9        0.89        0.17      0.82 o 
  -2   7   9       21.02       21.37      1.25 o 
  -1   7   9        7.26        8.35      0.83 o 
   0   7   9        3.18        2.21      0.72 o 
   1   7   9       10.02        7.64      1.47 o 
   2   7   9       30.97       33.21      3.71 o 
   3   7   9       15.93       18.28      2.02 o 
   4   7   9        1.02        1.37      1.72 o 
  -4   8   9        0.19        0.81      0.76 o 
  -3   8   9        4.92        4.45      1.03 o 
  -2   8   9       12.40        7.62      1.58 o 
  -1   8   9        1.04        0.83      0.73 o 
   0   8   9        7.77        8.98      0.86 o 
   1   8   9       13.20       13.49      2.63 o 
   2   8   9       91.20      106.35      3.34 o 
   3   8   9        0.39        2.13      1.99 o 
  -2   9   9        2.07        1.40      0.99 o 
  -1   9   9        0.01        0.80      0.92 o 
   0   9   9        1.75        1.57      1.31 o 
   1   9   9        6.56        9.60      2.11 o 
   2   9   9        5.76        5.90      2.04 o 
  -7   0  10        0.12       -1.27      3.72 o 
  -6   0  10       30.14       35.94      5.19 o 
  -5   0  10      199.12      169.70    100.41 o 
  -4   0  10       93.90      107.79      3.07 o 
  -3   0  10       80.24       76.32      2.28 o 
  -2   0  10      429.63      419.90      4.29 o 
  -1   0  10     1123.54     1188.77     16.77 o 
   0   0  10       48.51       49.83      2.55 o 
   1   0  10        7.76       12.89      0.99 o 
   2   0  10      579.70      683.51      9.25 o 
   3   0  10        3.69        2.45      0.73 o 
   4   0  10      203.28      181.60      3.65 o 
   5   0  10        2.97        3.31      1.17 o 
   6   0  10       10.61       12.57      2.46 o 
  -7   1  10        5.72        5.98      1.76 o 
  -6   1  10        0.00        0.30      2.11 o 
  -5   1  10      169.13      165.92      3.82 o 
  -4   1  10      157.05      147.05      2.53 o 
  -3   1  10       11.01        9.34      1.15 o 
  -2   1  10      161.47      180.54      2.34 o 
  -1   1  10      116.17      124.57      1.45 o 
   0   1  10        0.53        0.07      0.39 o 
   1   1  10        5.85        7.93      1.33 o 
   2   1  10       15.45       13.33      0.74 o 
   3   1  10       49.13       46.67      1.61 o 
   4   1  10       99.89      101.62      2.29 o 
   5   1  10       30.62       31.78      1.09 o 
   6   1  10       15.26       15.37      1.22 o 
  -7   2  10        1.96        0.78      1.20 o 
  -6   2  10       43.83       41.47      3.98 o 
  -5   2  10       14.24       15.99      1.72 o 
  -4   2  10        1.82        2.02      0.52 o 
  -3   2  10        0.11       -0.94      1.28 o 
  -2   2  10      553.64      564.70      4.57 o 
  -1   2  10      949.14      988.85      7.65 o 
   0   2  10      199.67      204.82      1.94 o 
   1   2  10      854.01      933.47      6.90 o 
   2   2  10       61.94       59.65      1.05 o 
   3   2  10       21.36       30.01      1.13 o 
   4   2  10        1.84        1.57      0.42 o 
   5   2  10        6.22        4.78      0.87 o 
   6   2  10        0.12       -0.04      0.62 o 
  -6   3  10        0.10       -0.38      0.98 o 
  -5   3  10       11.82       13.10      2.28 o 
  -4   3  10      116.16      122.59      2.13 o 
  -3   3  10      122.80      121.54      1.86 o 
  -2   3  10        0.32        0.48      0.66 o 
  -1   3  10      325.03      339.65      4.15 o 
   0   3  10       17.25       18.99      0.74 o 
   1   3  10        0.48        0.10      0.33 o 
   2   3  10        1.49        3.07      1.39 o 
   3   3  10        0.05        0.32      0.87 o 
   4   3  10       34.12       37.24      0.85 o 
   5   3  10      166.85      165.26      2.22 o 
   6   3  10        0.00        2.63      2.48 o 
  -6   4  10        6.14        4.96      1.31 o 
  -5   4  10        0.35        0.29      0.43 o 
  -4   4  10        1.07        0.05      0.59 o 
  -3   4  10       38.64       41.55      1.26 o 
  -2   4  10       63.08       62.29      1.70 o 
  -1   4  10       80.93       82.24      1.49 o 
   0   4  10       95.27      111.58      1.72 o 
   1   4  10        3.74        4.89      1.10 o 
   2   4  10      156.69      165.75      2.84 o 
   3   4  10        0.00        0.25      0.86 o 
   4   4  10       40.14       37.12      1.96 o 
   5   4  10       15.23       15.79      2.34 o 
   6   4  10        4.42        8.02      1.83 o 
  -6   5  10        4.53        4.51      1.29 o 
  -5   5  10       22.99       25.07      1.20 o 
  -4   5  10       14.94       17.07      1.15 o 
  -3   5  10        8.94       10.01      0.88 o 
  -2   5  10       21.03       23.56      1.07 o 
  -1   5  10       16.73       15.71      0.74 o 
   0   5  10       50.47       57.47      1.06 o 
   1   5  10       77.54       84.58      3.29 o 
   2   5  10       97.69       97.28      2.20 o 
   3   5  10        4.96        5.90      1.46 o 
   4   5  10       62.74       62.52      2.43 o 
   5   5  10        1.83       -2.71      7.64 o 
  -5   6  10        2.94        2.45      0.85 o 
  -4   6  10       19.86       17.71      1.66 o 
  -3   6  10        7.09        6.22      0.82 o 
  -2   6  10       11.59       11.57      0.94 o 
  -1   6  10        5.09        3.91      0.80 o 
   0   6  10       90.27       87.21      2.56 o 
   1   6  10       42.51       46.83      2.04 o 
   2   6  10       12.45       13.02      1.37 o 
   3   6  10        9.99        8.36      1.65 o 
   4   6  10        7.01        6.94      1.37 o 
   5   6  10        1.92        4.07      1.90 o 
  -5   7  10        0.76        1.71      0.85 o 
  -4   7  10        1.62        2.16      1.07 o 
  -3   7  10       16.07       17.27      1.02 o 
  -2   7  10       11.78       12.21      0.85 o 
  -1   7  10       38.62       41.43      1.52 o 
   0   7  10        1.60        1.96      0.62 o 
   1   7  10       10.85       10.10      1.63 o 
   2   7  10       54.41       64.62      3.03 o 
   3   7  10       17.46       17.25      2.33 o 
   4   7  10        1.78        1.40      1.94 o 
  -4   8  10        0.28       -0.72      0.74 o 
  -3   8  10        5.99        5.54      0.88 o 
  -2   8  10        0.17       -0.78      0.78 o 
  -1   8  10       18.77       16.66      1.24 o 
   0   8  10        0.26        0.39      0.59 o 
   1   8  10        0.34        0.57      1.55 o 
   2   8  10        1.52        1.33      1.51 o 
   3   8  10       42.01       41.34      2.68 o 
  -2   9  10       23.85       27.50      2.12 o 
  -1   9  10        0.90        0.64      0.99 o 
   0   9  10        0.21        1.19      1.54 o 
   1   9  10       30.27       38.04      4.28 o 
   2   9  10        8.46        8.84      2.06 o 
  -7   1  11        5.89        8.32      1.90 o 
  -6   1  11        0.20        0.57      1.28 o 
  -5   1  11       52.39       46.54      2.43 o 
  -4   1  11       32.89       25.65      1.55 o 
  -3   1  11      136.41      146.45      2.84 o 
  -2   1  11      250.36      259.49      3.33 o 
  -1   1  11      406.91      427.12      3.73 o 
   0   1  11      583.67      654.04      5.65 o 
   1   1  11        0.40        2.28      0.39 o 
   2   1  11       19.53       14.29      0.58 o 
   3   1  11      216.91      222.82      2.66 o 
   4   1  11       40.78       41.74      1.12 o 
   5   1  11        1.69        1.70      0.60 o 
   6   1  11       11.56        7.18      1.70 o 
  -7   2  11        0.99        1.21      1.91 o 
  -6   2  11        5.16        3.77      1.26 o 
  -5   2  11        0.03       -0.53      1.27 o 
  -4   2  11       17.28       16.34      1.94 o 
  -3   2  11        0.09       -0.09      0.65 o 
  -2   2  11       48.07       46.25      0.93 o 
  -1   2  11       25.36       29.63      0.81 o 
   0   2  11      193.43      192.72      1.84 o 
   1   2  11       32.51       34.25      1.42 o 
   2   2  11        0.61        1.80      0.41 o 
   3   2  11      119.16      114.69      1.91 o 
   4   2  11      141.29      140.65      1.77 o 
   5   2  11        4.52        5.68      0.88 o 
   6   2  11        2.07        1.89      1.04 o 
  -6   3  11        6.17        2.90      2.06 o 
  -5   3  11        3.95        3.79      0.62 o 
  -4   3  11       59.46       62.41      2.68 o 
  -3   3  11      103.85      101.08      3.40 o 
  -2   3  11        0.62        0.76      0.53 o 
  -1   3  11      300.66      298.12      2.90 o 
   0   3  11      293.92      312.73      2.57 o 
   1   3  11      159.04      162.51      2.29 o 
   2   3  11       83.66       86.16      1.85 o 
   3   3  11        1.44        1.55      1.02 o 
   4   3  11       60.87       57.34      0.87 o 
   5   3  11       12.04       13.81      0.80 o 
   6   3  11        7.71        8.03      2.10 o 
  -6   4  11       30.57       36.80      2.11 o 
  -5   4  11       11.25       12.08      0.94 o 
  -4   4  11       72.91       71.41      1.57 o 
  -3   4  11       53.71       49.13      1.50 o 
  -2   4  11       21.76       18.64      1.25 o 
  -1   4  11       17.04       17.42      1.11 o 
   0   4  11       10.29       11.15      0.81 o 
   1   4  11      119.24      124.24      2.62 o 
   2   4  11       14.42       14.41      1.49 o 
   3   4  11       20.36       19.76      1.32 o 
   4   4  11       19.37       23.17      1.86 o 
   5   4  11        6.34        4.59      1.99 o 
   6   4  11       14.09       25.75      5.58 o 
  -6   5  11        5.01        2.85      1.82 o 
  -5   5  11        0.02        0.52      0.83 o 
  -4   5  11       25.05       27.84      1.22 o 
  -3   5  11       26.25       25.12      1.10 o 
  -2   5  11       61.37       62.47      1.46 o 
  -1   5  11       23.94       27.26      1.01 o 
   0   5  11       22.67       28.09      1.09 o 
   1   5  11       39.37       40.10      1.90 o 
   2   5  11        0.56        0.27      1.01 o 
   3   5  11        0.40       -0.14      0.80 o 
   4   5  11       16.05       18.32      1.69 o 
   5   5  11        1.90       -2.11      3.33 o 
  -5   6  11        1.51        2.99      1.23 o 
  -4   6  11       32.76       29.61      1.19 o 
  -3   6  11       14.34       13.79      1.08 o 
  -2   6  11       32.69       33.63      1.59 o 
  -1   6  11       39.64       43.90      1.08 o 
   0   6  11       60.17       62.32      1.49 o 
   1   6  11        0.06        0.42      0.95 o 
   2   6  11        2.58        3.00      1.26 o 
   3   6  11       19.41       18.55      1.81 o 
   4   6  11        0.34        1.24      1.33 o 
   5   6  11        4.54        3.74      2.27 o 
  -4   7  11        0.28        0.01      0.72 o 
  -3   7  11       46.77       47.48      1.42 o 
  -2   7  11       42.54       42.50      1.35 o 
  -1   7  11        0.02       -0.13      0.66 o 
   0   7  11        0.07       -0.16      0.50 o 
   1   7  11       20.50       20.06      2.79 o 
   2   7  11       37.32       36.16      2.27 o 
   3   7  11       13.88       15.10      2.46 o 
   4   7  11        0.01       -0.46      1.37 o 
  -3   8  11        2.02        0.70      1.04 o 
  -2   8  11        0.14        1.40      1.00 o 
  -1   8  11       25.94       26.81      1.39 o 
   0   8  11        0.24        0.61      0.42 o 
   1   8  11        2.12       -0.02      1.27 o 
   2   8  11        3.91        2.40      2.48 o 
   3   8  11        8.89       10.75      2.38 o 
  -2   9  11        6.09        2.79      0.78 o 
  -1   9  11        0.50        0.13      0.80 o 
   0   9  11        4.14        3.30      1.59 o 
   1   9  11        1.35        1.13      1.77 o 
   2   9  11        1.17        1.66      2.74 o 
  -7   0  12        9.86       12.24      5.09 o 
  -6   0  12       66.90       60.53      3.92 o 
  -5   0  12        2.15        2.36      1.35 o 
  -4   0  12       59.24       67.40      3.73 o 
  -3   0  12       19.71       19.46      1.86 o 
  -2   0  12       72.56       76.76      2.30 o 
  -1   0  12     1698.06     1885.94     31.67 o 
   0   0  12       24.91       26.52      1.33 o 
   1   0  12      443.13      471.18      6.23 o 
   2   0  12       24.10       27.66      1.06 o 
   3   0  12      214.01      262.48      4.12 o 
   4   0  12       53.23       57.34      4.75 o 
   5   0  12       20.40       22.33      1.86 o 
   6   0  12       64.16       62.47      2.23 o 
  -7   1  12        7.34        3.80      3.15 o 
  -6   1  12        1.17        0.61      1.11 o 
  -5   1  12       78.69       76.31      2.47 o 
  -4   1  12      349.97      347.97      9.38 o 
  -3   1  12       23.58       22.27      1.58 o 
  -2   1  12      102.03       99.29      1.38 o 
  -1   1  12       13.19       12.15      0.86 o 
   0   1  12        0.76        1.23      0.59 o 
   1   1  12      115.14      117.31      1.38 o 
   2   1  12      123.29      138.42      1.72 o 
   3   1  12        0.23        0.36      0.46 o 
   4   1  12       21.01       19.37      1.20 o 
   5   1  12       20.74       21.22      1.29 o 
   6   1  12        0.56        0.56      0.93 o 
  -6   2  12       15.90       16.91      2.09 o 
  -5   2  12       76.96       76.56      3.94 o 
  -4   2  12        1.41        1.42      0.98 o 
  -3   2  12        5.40        6.64      1.05 o 
  -2   2  12      559.23      538.06      4.94 o 
  -1   2  12       70.30       62.37      1.38 o 
   0   2  12        2.90        1.88      0.53 o 
   1   2  12       36.53       32.30      1.36 o 
   2   2  12      338.61      366.62      4.87 o 
   3   2  12       30.44       31.46      1.33 o 
   4   2  12       81.98       76.85      1.95 o 
   5   2  12       46.59       45.88      1.88 o 
   6   2  12        0.06        0.39      2.84 o 
  -6   3  12       13.32       11.87      1.67 o 
  -5   3  12       74.77       62.72      4.90 o 
  -4   3  12       17.94       15.06      1.15 o 
  -3   3  12      219.29      215.13      3.19 o 
  -2   3  12       93.08       98.39      1.59 o 
  -1   3  12       12.21       13.73      0.61 o 
   0   3  12       55.09       64.50      1.44 o 
   1   3  12       55.48       52.77      1.39 o 
   2   3  12       80.13       81.88      1.86 o 
   3   3  12       48.88       50.63      2.15 o 
   4   3  12       34.21       31.15      1.01 o 
   5   3  12        0.94        2.29      2.46 o 
   6   3  12        3.62        6.73      2.35 o 
  -6   4  12        3.12        2.11      1.38 o 
  -5   4  12        0.13        0.55      0.71 o 
  -4   4  12        0.15        0.56      0.59 o 
  -3   4  12        0.92        0.97      0.79 o 
  -2   4  12        0.19       -0.43      0.87 o 
  -1   4  12       39.20       38.94      1.23 o 
   0   4  12       39.05       37.61      1.71 o 
   1   4  12      237.79      245.08      3.72 o 
   2   4  12       35.44       38.15      2.56 o 
   3   4  12       35.33       41.49      1.99 o 
   4   4  12        0.74        0.41      1.70 o 
   5   4  12       54.13       56.99      3.67 o 
   6   4  12        1.24        2.95      2.97 o 
  -6   5  12        0.05       -0.05      1.33 o 
  -5   5  12        2.99        3.28      1.09 o 
  -4   5  12        7.31        5.70      0.91 o 
  -3   5  12        3.28        1.73      0.65 o 
  -2   5  12      171.21      162.22      2.29 o 
  -1   5  12        9.40        9.27      0.75 o 
   0   5  12       98.65      109.44      2.64 o 
   1   5  12      161.42      164.75      3.75 o 
   2   5  12       32.65       36.82      3.83 o 
   3   5  12        6.68        7.24      1.22 o 
   4   5  12       88.69      101.88      4.46 o 
   5   5  12       57.46       64.03      5.22 o 
  -5   6  12        9.71        7.61      2.09 o 
  -4   6  12        0.79       -0.34      0.65 o 
  -3   6  12        1.28        1.22      0.84 o 
  -2   6  12        7.68       10.21      1.21 o 
  -1   6  12        3.64        3.66      0.68 o 
   0   6  12       50.09       49.48      1.33 o 
   1   6  12        5.94        4.14      1.49 o 
   2   6  12        6.30        4.87      1.47 o 
   3   6  12        1.15        0.80      1.24 o 
   4   6  12        1.51        2.23      1.42 o 
   5   6  12        0.76        1.62      2.24 o 
  -4   7  12        0.25        0.72      0.90 o 
  -3   7  12        1.45        1.35      0.85 o 
  -2   7  12       12.77       11.12      1.35 o 
  -1   7  12        7.40        7.22      1.02 o 
   0   7  12        0.25       -0.01      0.54 o 
   1   7  12       24.83       28.52      2.08 o 
   2   7  12        1.56        1.21      1.34 o 
   3   7  12       39.85       44.49      2.96 o 
   4   7  12        5.14        5.58      1.55 o 
  -3   8  12       10.66        5.93      1.06 o 
  -2   8  12        3.54        2.79      1.07 o 
  -1   8  12       36.01       36.65      1.22 o 
   0   8  12       12.31       15.04      2.81 o 
   1   8  12       16.34       15.56      1.71 o 
   2   8  12       21.84       23.95      2.31 o 
   3   8  12        1.43        2.30      1.53 o 
  -2   9  12        0.00       -0.39      1.96 o 
  -1   9  12        0.48        0.49      1.97 o 
   0   9  12        2.45        3.97      1.64 o 
   1   9  12       32.83       34.69      3.13 o 
  -6   1  13        0.25       -0.30      1.41 o 
  -5   1  13       18.07       18.99      2.01 o 
  -4   1  13       74.55       68.66      1.93 o 
  -3   1  13       20.55       19.56      1.30 o 
  -2   1  13      123.18      114.65      1.78 o 
  -1   1  13      250.97      255.61      2.86 o 
   0   1  13      741.09      805.11      6.91 o 
   1   1  13       12.98       11.02      0.65 o 
   2   1  13       11.41       16.63      0.73 o 
   3   1  13      370.73      349.91      3.70 o 
   4   1  13       53.97       55.54      1.33 o 
   5   1  13        6.46        4.01      0.97 o 
   6   1  13        0.69        0.36      0.93 o 
  -6   2  13        5.42        5.01      1.86 o 
  -5   2  13       30.11       31.14      1.94 o 
  -4   2  13       19.10       14.73      3.75 o 
  -3   2  13       15.75       20.52      1.16 o 
  -2   2  13      160.36      167.19      2.02 o 
  -1   2  13       19.63       16.74      1.30 o 
   0   2  13        0.01       -0.06      0.53 o 
   1   2  13        1.21        2.09      0.59 o 
   2   2  13        0.89        0.16      0.46 o 
   3   2  13       44.36       43.79      1.40 o 
   4   2  13       48.14       54.23      1.79 o 
   5   2  13       39.25       35.81      1.29 o 
   6   2  13       23.41       28.69      2.84 o 
  -6   3  13        2.67        2.48      1.25 o 
  -5   3  13       20.34       14.38      3.16 o 
  -4   3  13       14.89       13.90      0.96 o 
  -3   3  13      217.13      204.91      3.47 o 
  -2   3  13       18.21       19.06      1.27 o 
  -1   3  13      195.82      197.54      2.11 o 
   0   3  13       54.15       45.71      0.87 o 
   1   3  13      436.12      452.29      3.60 o 
   2   3  13       30.03       28.32      2.75 o 
   3   3  13       11.06       11.87      1.55 o 
   4   3  13      132.23      128.61      2.72 o 
   5   3  13        3.82        6.17      2.25 o 
   6   3  13        0.50        1.61      1.49 o 
  -6   4  13       22.66       22.47      4.41 o 
  -5   4  13        1.10        1.20      0.86 o 
  -4   4  13        0.59        0.43      0.56 o 
  -3   4  13      156.33      142.43      2.99 o 
  -2   4  13       36.83       35.19      1.12 o 
  -1   4  13        4.72        3.73      0.95 o 
   0   4  13       19.34       19.86      0.96 o 
   1   4  13        0.11        2.94      1.16 o 
   2   4  13       20.16       19.04      1.52 o 
   3   4  13       30.74       32.58      2.22 o 
   4   4  13        2.52        1.45      1.54 o 
   5   4  13       24.08       23.90      2.09 o 
  -5   5  13        0.42        1.35      0.84 o 
  -4   5  13        0.82        0.52      0.72 o 
  -3   5  13        8.15        9.21      0.72 o 
  -2   5  13       26.50       24.94      0.96 o 
  -1   5  13      100.24      100.26      2.90 o 
   0   5  13       34.97       33.66      1.58 o 
   1   5  13        0.13        0.93      0.95 o 
   2   5  13        0.71        1.65      1.21 o 
   3   5  13        0.02       -0.09      1.01 o 
   4   5  13        9.90        8.75      2.09 o 
   5   5  13        4.71        7.30      1.63 o 
  -5   6  13        1.12        2.98      1.41 o 
  -4   6  13        0.00        0.15      0.73 o 
  -3   6  13        0.08       -0.30      0.79 o 
  -2   6  13       25.66       22.03      1.20 o 
  -1   6  13        3.20        3.08      0.67 o 
   0   6  13       20.50       21.58      1.00 o 
   1   6  13       29.26       32.17      1.73 o 
   2   6  13      117.93      120.95      3.01 o 
   3   6  13        0.18       -1.22      1.22 o 
   4   6  13        0.10        1.74      1.39 o 
  -4   7  13        4.50        4.08      1.02 o 
  -3   7  13        1.88        1.37      0.79 o 
  -2   7  13       10.46        5.66      0.88 o 
  -1   7  13        2.49        1.01      0.81 o 
   0   7  13       90.97       88.86      2.41 o 
   1   7  13       26.45       28.43      2.18 o 
   2   7  13        0.68       -0.66      1.69 o 
   3   7  13        0.43        0.20      1.41 o 
   4   7  13        9.35        6.08      1.65 o 
  -3   8  13        0.44       -0.04      0.82 o 
  -2   8  13        0.03        0.38      0.73 o 
  -1   8  13        0.01        0.44      0.77 o 
   0   8  13        0.03       -0.67      1.39 o 
   1   8  13        2.90        4.00      1.90 o 
   2   8  13       19.15       24.92      2.55 o 
   3   8  13       22.53       18.80      7.05 o 
  -1   9  13       12.10       10.15      1.72 o 
   0   9  13        0.03        1.20      2.27 o 
  -6   0  14       22.19       25.17      3.13 o 
  -5   0  14        2.07        3.62      1.76 o 
  -4   0  14        1.74        3.96      1.65 o 
  -3   0  14      212.99      198.81      7.61 o 
  -2   0  14      350.16      351.82      4.73 o 
  -1   0  14        0.60        2.60      0.77 o 
   0   0  14        0.12        0.00      0.80 o 
   1   0  14      224.43      214.38      3.57 o 
   2   0  14       81.16       84.94      2.07 o 
   3   0  14      239.16      224.24      3.50 o 
   4   0  14      320.11      300.69      4.77 o 
   5   0  14       29.74       29.96      1.67 o 
   6   0  14       13.30        6.29      7.64 o 
  -6   1  14        0.02        0.72      1.11 o 
  -5   1  14       67.35       73.21      2.55 o 
  -4   1  14      210.17      206.24      3.38 o 
  -3   1  14       52.27       50.32      2.13 o 
  -2   1  14       45.30       47.26      1.17 o 
  -1   1  14      424.77      416.17      3.86 o 
   0   1  14      669.10      666.74      6.30 o 
   1   1  14       41.89       41.87      1.14 o 
   2   1  14      228.35      201.94      2.47 o 
   3   1  14      194.78      173.23      2.29 o 
   4   1  14      130.34      126.61      2.08 o 
   5   1  14        6.47        7.71      1.29 o 
   6   1  14        1.68        2.07      2.10 o 
  -6   2  14        1.49        0.86      1.36 o 
  -5   2  14        5.47        6.63      1.31 o 
  -4   2  14       13.35        8.60      2.15 o 
  -3   2  14       26.29       34.99      1.41 o 
  -2   2  14       13.72       19.27      0.97 o 
  -1   2  14      180.93      198.30      2.07 o 
   0   2  14      139.08      136.46      1.68 o 
   1   2  14       76.07       79.90      1.37 o 
   2   2  14       52.77       46.63      1.16 o 
   3   2  14        1.51        0.76      0.69 o 
   4   2  14        0.02       -0.46      0.88 o 
   5   2  14       41.02       41.43      1.63 o 
   6   2  14        0.75        0.49      3.04 o 
  -6   3  14       12.12       15.57      2.75 o 
  -5   3  14        9.23       11.27      1.87 o 
  -4   3  14       29.25       31.43      1.94 o 
  -3   3  14       17.73       22.15      2.21 o 
  -2   3  14       14.33       16.48      0.79 o 
  -1   3  14      115.75      113.64      2.35 o 
   0   3  14       16.52       15.83      0.87 o 
   1   3  14      203.61      192.68      2.02 o 
   2   3  14      101.23       91.81      4.06 o 
   3   3  14        1.44        1.29      1.08 o 
   4   3  14        6.53        6.04      0.34 o 
   5   3  14       23.85       26.09      2.55 o 
   6   3  14        0.02       -0.39      3.33 o 
  -6   4  14        4.73        5.44      1.59 o 
  -5   4  14        7.93        6.88      1.54 o 
  -4   4  14       30.75       32.62      1.21 o 
  -3   4  14        1.18        0.92      0.83 o 
  -2   4  14      108.80      111.25      2.68 o 
  -1   4  14       37.55       36.02      1.55 o 
   0   4  14       27.75       28.00      1.19 o 
   1   4  14       55.78       57.20      1.01 o 
   2   4  14       83.24       80.89      2.24 o 
   3   4  14        1.14        1.90      1.40 o 
   4   4  14        0.36       -0.07      1.34 o 
   5   4  14       77.47       79.82      2.90 o 
  -5   5  14        6.51        4.98      1.20 o 
  -4   5  14        5.78        6.15      0.82 o 
  -3   5  14       15.59       15.19      0.98 o 
  -2   5  14       44.94       44.13      1.47 o 
  -1   5  14        2.04        1.85      0.56 o 
   0   5  14      154.62      146.61      2.98 o 
   1   5  14       72.72       64.22      2.19 o 
   2   5  14       57.16       57.67      2.20 o 
   3   5  14        1.00        2.18      1.31 o 
   4   5  14        0.60        1.87      1.45 o 
   5   5  14        1.55        2.45      1.42 o 
  -5   6  14        5.70        6.63      1.70 o 
  -4   6  14        1.19        0.27      0.61 o 
  -3   6  14       48.03       44.34      1.27 o 
  -2   6  14        0.63        0.61      0.77 o 
  -1   6  14        4.70        4.69      0.69 o 
   0   6  14       70.83       68.40      2.20 o 
   1   6  14      105.83      101.75      2.55 o 
   2   6  14       45.58       41.89      2.86 o 
   3   6  14        0.00       -0.11      1.07 o 
   4   6  14        7.97        8.81      2.03 o 
  -4   7  14        0.64       -0.55      0.77 o 
  -3   7  14        4.94        4.70      0.95 o 
  -2   7  14        8.64        8.81      1.28 o 
  -1   7  14       24.18       25.66      1.21 o 
   0   7  14       27.67       28.13      0.96 o 
   1   7  14        4.15        1.42      1.40 o 
   2   7  14       10.94        8.40      1.82 o 
   3   7  14       12.48       11.68      1.59 o 
  -3   8  14        0.36        2.14      1.01 o 
  -2   8  14        0.04        0.48      0.94 o 
  -1   8  14        3.48        2.72      0.85 o 
   0   8  14       52.69       53.49      2.65 o 
   1   8  14       44.03       49.68      2.39 o 
   2   8  14        0.75       -0.08      1.65 o 
  -6   1  15        0.01       -0.27      1.28 o 
  -5   1  15        1.10        0.50      1.40 o 
  -4   1  15       29.22       31.12      1.52 o 
  -3   1  15       81.79       75.64      2.51 o 
  -2   1  15      323.35      307.48      3.21 o 
  -1   1  15      206.58      207.16      2.55 o 
   0   1  15       18.36       19.10      1.18 o 
   1   1  15        0.02        0.18      0.54 o 
   2   1  15        2.28        2.06      0.55 o 
   3   1  15      424.22      397.66      4.18 o 
   4   1  15       48.02       43.68      1.61 o 
   5   1  15        1.20        0.75      1.06 o 
   6   1  15        2.57        1.55      0.83 o 
  -6   2  15        0.24        0.57      1.55 o 
  -5   2  15        5.46        3.69      2.18 o 
  -4   2  15       45.33       28.87      6.23 o 
  -3   2  15       20.84       18.66      1.78 o 
  -2   2  15       78.59       76.09      1.58 o 
  -1   2  15        8.56        7.11      0.87 o 
   0   2  15       10.91        8.79      0.77 o 
   1   2  15       16.52       17.27      1.24 o 
   2   2  15        1.68        1.88      0.60 o 
   3   2  15       39.81       34.73      0.89 o 
   4   2  15       85.31       90.58      2.70 o 
   5   2  15        6.60        7.08      2.03 o 
   6   2  15        0.00        0.10      1.66 o 
  -6   3  15        1.26        2.60      1.81 o 
  -5   3  15       16.55       19.76      1.79 o 
  -4   3  15        0.39        0.65      0.66 o 
  -3   3  15        1.87        3.09      1.69 o 
  -2   3  15        0.86        1.89      0.73 o 
  -1   3  15      509.59      515.63      5.17 o 
   0   3  15       46.02       45.63      1.20 o 
   1   3  15        1.09        1.23      0.52 o 
   2   3  15       78.91       71.65      1.29 o 
   3   3  15       12.43       14.64      2.64 o 
   4   3  15       37.31       36.26      1.78 o 
   5   3  15       12.93       10.98      1.80 o 
  -6   4  15        0.32        1.66      2.15 o 
  -5   4  15        0.31        0.48      1.41 o 
  -4   4  15        3.43        4.60      1.25 o 
  -3   4  15        9.10        9.87      1.23 o 
  -2   4  15      256.67      244.73      3.68 o 
  -1   4  15      136.80      132.79      2.08 o 
   0   4  15       47.57       46.14      1.43 o 
   1   4  15      253.13      255.36      2.81 o 
   2   4  15      192.29      188.06      3.76 o 
   3   4  15        0.69        2.16      1.15 o 
   4   4  15        0.28        1.78      1.32 o 
   5   4  15        0.18        0.07      1.53 o 
  -5   5  15        5.60        4.74      1.35 o 
  -4   5  15        7.31        5.08      0.77 o 
  -3   5  15        0.93        0.75      0.79 o 
  -2   5  15       35.87       33.95      1.65 o 
  -1   5  15       50.39       49.14      2.44 o 
   0   5  15       12.87       14.43      0.78 o 
   1   5  15        0.25        0.21      1.21 o 
   2   5  15       35.63       35.92      2.07 o 
   3   5  15        2.02        2.35      1.47 o 
   4   5  15       27.15       29.24      2.27 o 
   5   5  15        0.00        0.35      1.35 o 
  -4   6  15        2.01        2.11      0.95 o 
  -3   6  15       67.19       59.93      2.17 o 
  -2   6  15        2.23        2.06      0.95 o 
  -1   6  15       78.65       77.03      1.56 o 
   0   6  15        5.47        7.50      1.08 o 
   1   6  15       16.16       11.63      1.46 o 
   2   6  15       18.84       20.92      1.85 o 
   3   6  15       26.75       28.97      1.94 o 
   4   6  15       12.60       16.46      2.73 o 
  -4   7  15        0.01        0.01      0.83 o 
  -3   7  15        3.03        3.18      1.04 o 
  -2   7  15        7.74        8.98      1.26 o 
  -1   7  15       17.84       18.59      1.56 o 
   0   7  15       96.02       90.10      3.06 o 
   1   7  15       44.14       43.73      3.57 o 
   2   7  15        0.60       -0.04      1.42 o 
   3   7  15        4.93        7.16      1.65 o 
  -2   8  15        4.43        2.13      0.78 o 
  -1   8  15        1.87        2.21      1.53 o 
   0   8  15        0.11       -0.32      1.43 o 
   1   8  15        5.09        4.92      2.26 o 
   2   8  15        0.09       -0.23      1.23 o 
  -6   0  16        0.63       -0.52      1.91 o 
  -5   0  16       80.92       77.92      4.85 o 
  -4   0  16       99.48       97.30      5.73 o 
  -3   0  16      274.11      276.82      8.72 o 
  -2   0  16       39.71       36.44      1.25 o 
  -1   0  16        1.47        0.69      1.12 o 
   0   0  16      527.49      498.86      6.00 o 
   1   0  16       85.17       80.61      1.83 o 
   2   0  16      148.05      134.94      4.13 o 
   3   0  16        8.41        9.61      1.25 o 
   4   0  16        0.28        0.28      1.17 o 
   5   0  16        0.04        0.45      1.66 o 
   6   0  16        0.64        0.20      1.27 o 
  -6   1  16        3.31        3.45      1.61 o 
  -5   1  16        3.72        5.07      1.26 o 
  -4   1  16       60.05       62.80      1.78 o 
  -3   1  16        1.46        1.08      0.45 o 
  -2   1  16      257.64      256.29      2.88 o 
  -1   1  16        9.33        9.64      0.95 o 
   0   1  16      197.32      185.36      2.27 o 
   1   1  16       85.75       82.64      1.30 o 
   2   1  16       33.77       33.12      1.18 o 
   3   1  16       32.85       26.98      1.14 o 
   4   1  16       21.84       21.48      1.24 o 
   5   1  16        1.86        1.16      0.93 o 
  -6   2  16        3.27        2.60      1.55 o 
  -5   2  16        6.08        7.54      1.62 o 
  -4   2  16       63.63       45.98      8.65 o 
  -3   2  16      220.06      210.20      3.18 o 
  -2   2  16       35.87       35.50      1.06 o 
  -1   2  16       63.12       55.29      1.29 o 
   0   2  16       80.71       80.28      1.40 o 
   1   2  16      201.24      199.66      2.41 o 
   2   2  16       74.91       75.61      1.28 o 
   3   2  16       56.15       48.74      1.16 o 
   4   2  16       11.78       13.07      1.15 o 
   5   2  16        1.79        1.29      1.10 o 
  -6   3  16        0.58        2.10      2.36 o 
  -5   3  16       39.04       42.18      2.45 o 
  -4   3  16        0.32        0.18      0.55 o 
  -3   3  16        3.22        2.36      1.25 o 
  -2   3  16       62.58       61.12      1.59 o 
  -1   3  16      172.94      163.43      1.99 o 
   0   3  16       12.52       14.86      1.61 o 
   1   3  16       11.98       11.08      0.74 o 
   2   3  16      441.19      402.13      6.35 o 
   3   3  16       54.93       53.94      4.29 o 
   4   3  16       61.39       64.90      2.41 o 
   5   3  16        1.52        3.27      1.36 o 
  -5   4  16        1.65        3.87      1.57 o 
  -4   4  16       33.78       33.09      1.15 o 
  -3   4  16        2.09        2.31      1.45 o 
  -2   4  16       55.20       51.89      2.11 o 
  -1   4  16       23.58       24.48      1.42 o 
   0   4  16        7.96        6.59      1.02 o 
   1   4  16      144.54      140.79      1.89 o 
   2   4  16       10.54       10.95      1.63 o 
   3   4  16       25.97       29.72      2.00 o 
   4   4  16       13.24       14.34      1.78 o 
   5   4  16        0.51        1.70      1.77 o 
  -5   5  16       11.57       13.82      1.70 o 
  -4   5  16       10.33       13.55      0.94 o 
  -3   5  16        4.85        2.96      1.04 o 
  -2   5  16        8.24        9.06      1.48 o 
  -1   5  16        0.01        0.27      0.77 o 
   0   5  16       89.00       90.68      2.34 o 
   1   5  16      233.41      240.11      4.17 o 
   2   5  16        3.30        2.73      1.53 o 
   3   5  16       85.44       85.48      5.02 o 
   4   5  16        4.82        5.74      2.01 o 
  -4   6  16        0.14        1.10      1.36 o 
  -3   6  16        3.09        3.28      0.94 o 
  -2   6  16        4.85        2.06      0.83 o 
  -1   6  16       12.87       13.50      0.88 o 
   0   6  16       63.28       59.24      1.97 o 
   1   6  16       39.45       40.10      2.23 o 
   2   6  16        1.62        0.09      1.20 o 
   3   6  16        9.40        7.22      1.77 o 
   4   6  16        2.20        2.30      1.51 o 
  -3   7  16        7.30        5.61      1.00 o 
  -2   7  16        1.23       -0.05      0.76 o 
  -1   7  16        0.19        0.53      0.69 o 
   0   7  16        9.73        8.78      2.75 o 
   1   7  16        2.55        0.23      1.23 o 
   2   7  16        9.45        9.64      1.66 o 
   3   7  16       16.85       18.46      2.01 o 
  -2   8  16        2.53        1.54      1.05 o 
  -1   8  16        4.79        4.42      1.43 o 
   0   8  16       24.07       24.50      2.27 o 
   1   8  16       23.27       15.72      2.66 o 
  -6   1  17        0.03        0.88      1.30 o 
  -5   1  17        0.48        0.11      0.95 o 
  -4   1  17       21.48       22.23      1.64 o 
  -3   1  17       11.58       13.42      0.71 o 
  -2   1  17      232.31      224.42      2.87 o 
  -1   1  17        9.94        9.56      1.28 o 
   0   1  17      211.83      210.21      3.04 o 
   1   1  17      191.06      173.77      2.07 o 
   2   1  17        4.70        5.63      0.70 o 
   3   1  17       87.91       89.72      1.45 o 
   4   1  17        0.66        1.55      0.96 o 
   5   1  17        7.78        6.06      1.32 o 
  -6   2  17        5.69        4.90      1.77 o 
  -5   2  17        2.50        3.09      1.80 o 
  -4   2  17       13.38       10.19      1.90 o 
  -3   2  17       62.84       52.52      4.17 o 
  -2   2  17      279.33      271.31      3.09 o 
  -1   2  17       99.37      103.04      1.98 o 
   0   2  17        6.92        9.30      0.80 o 
   1   2  17      406.37      398.70      4.05 o 
   2   2  17       30.49       30.98      1.05 o 
   3   2  17        0.02        0.34      0.55 o 
   4   2  17        2.16        2.20      0.83 o 
   5   2  17        2.97        2.39      1.09 o 
  -5   3  17       11.27        9.97      1.58 o 
  -4   3  17        0.11        0.13      0.44 o 
  -3   3  17       52.12       54.41      2.56 o 
  -2   3  17       57.89       55.12      1.91 o 
  -1   3  17       39.35       41.88      1.35 o 
   0   3  17       46.72       46.84      1.40 o 
   1   3  17        8.35        8.07      0.74 o 
   2   3  17      103.92      101.33      2.08 o 
   3   3  17        1.75        1.27      0.61 o 
   4   3  17       28.85       31.01      2.05 o 
   5   3  17       13.51       13.02      3.01 o 
  -5   4  17       18.54       20.09      3.07 o 
  -4   4  17       10.62        7.79      3.25 o 
  -3   4  17        3.50        2.70      1.04 o 
  -2   4  17        9.78       11.54      2.75 o 
  -1   4  17      114.96      109.44      1.89 o 
   0   4  17       24.49       25.52      1.46 o 
   1   4  17        1.10        0.52      0.64 o 
   2   4  17      119.92      115.88      3.22 o 
   3   4  17        0.94        0.66      1.11 o 
   4   4  17        2.20        1.63      1.47 o 
   5   4  17        0.15        0.56      2.07 o 
  -5   5  17        1.13        1.80      1.16 o 
  -4   5  17        4.66        5.05      0.93 o 
  -3   5  17        4.59        4.61      1.23 o 
  -2   5  17       33.22       35.28      2.17 o 
  -1   5  17      156.98      154.13      2.90 o 
   0   5  17        7.04        8.21      0.75 o 
   1   5  17        0.11        0.14      0.92 o 
   2   5  17       77.60       73.29      2.80 o 
   3   5  17        0.81        1.27      1.42 o 
   4   5  17        1.63        1.89      1.55 o 
  -4   6  17        0.13        1.74      1.04 o 
  -3   6  17       12.07       13.31      1.53 o 
  -2   6  17        9.92        8.70      1.34 o 
  -1   6  17       14.86       14.91      1.04 o 
   0   6  17       22.67       22.06      0.87 o 
   1   6  17       30.56       30.60      2.01 o 
   2   6  17        9.61        9.58      1.57 o 
   3   6  17       49.75       47.20      2.87 o 
  -3   7  17        3.93        2.88      1.20 o 
  -2   7  17       11.97       11.36      1.07 o 
  -1   7  17        0.95        0.55      0.80 o 
   0   7  17      102.46      107.55      6.85 o 
   1   7  17       17.28       21.48      3.47 o 
   2   7  17        1.12        2.10      1.27 o 
  -1   8  17        6.43        5.15      2.07 o 
   0   8  17        6.46       10.12      2.05 o 
   1   8  17        0.00       -0.88      4.70 o 
  -6   0  18        1.71        1.33      2.64 o 
  -5   0  18       18.10       14.08      6.56 o 
  -4   0  18       14.16       17.69      2.31 o 
  -3   0  18      757.07      707.64     14.66 o 
  -2   0  18       52.76       53.02      1.84 o 
  -1   0  18       68.71       73.08      1.60 o 
   0   0  18      991.33      952.27     12.21 o 
   1   0  18      224.35      219.96      3.69 o 
   2   0  18       10.47       14.04      3.01 o 
   3   0  18       79.08       73.49      1.81 o 
   4   0  18        8.88        8.89      0.95 o 
   5   0  18        4.72        3.33      1.47 o 
  -6   1  18        1.93        1.00      1.84 o 
  -5   1  18        0.46        1.96      1.31 o 
  -4   1  18        0.33       -0.07      1.09 o 
  -3   1  18        4.81        5.00      0.61 o 
  -2   1  18        0.27       -0.30      0.54 o 
  -1   1  18       25.19       19.58      1.62 o 
   0   1  18      263.93      242.47      3.58 o 
   1   1  18      124.96      113.86      2.13 o 
   2   1  18      171.53      158.54      2.08 o 
   3   1  18      122.11      118.23      1.96 o 
   4   1  18       82.15       79.81      1.88 o 
   5   1  18       22.70       21.09      1.53 o 
  -6   2  18        2.57        4.41      2.55 o 
  -5   2  18        8.90       11.37      2.10 o 
  -4   2  18      102.32       93.78      7.34 o 
  -3   2  18       45.89       49.44      2.40 o 
  -2   2  18        0.45        0.57      0.78 o 
  -1   2  18      216.21      214.01      2.82 o 
   0   2  18       33.31       31.75      1.04 o 
   1   2  18      334.45      321.31      3.47 o 
   2   2  18        6.90        6.54      0.74 o 
   3   2  18        7.62       11.98      0.87 o 
   4   2  18       13.65       14.11      1.18 o 
   5   2  18        0.55        1.11      1.22 o 
  -5   3  18       10.04        8.68      2.68 o 
  -4   3  18       38.47       39.97      2.75 o 
  -3   3  18        1.69        1.63      1.07 o 
  -2   3  18      176.68      161.46      2.87 o 
  -1   3  18       17.69       20.26      1.33 o 
   0   3  18       28.26       29.99      1.53 o 
   1   3  18       19.88       20.12      0.89 o 
   2   3  18        4.54        3.60      0.70 o 
   3   3  18       64.87       53.91      2.25 o 
   4   3  18       10.29        8.49      2.43 o 
   5   3  18        4.18        3.10      1.88 o 
  -5   4  18        1.35        0.91      1.75 o 
  -4   4  18       48.39       52.37      3.75 o 
  -3   4  18       10.68       13.99      1.67 o 
  -2   4  18        0.78        0.68      0.81 o 
  -1   4  18       10.29       12.79      2.86 o 
   0   4  18       18.39       19.38      1.93 o 
   1   4  18       23.26       22.29      1.36 o 
   2   4  18       36.65       30.97      2.56 o 
   3   4  18        2.41        4.08      1.84 o 
   4   4  18        5.52        6.95      2.09 o 
  -4   5  18        1.81        1.34      0.89 o 
  -3   5  18       15.79       15.77      1.78 o 
  -2   5  18       29.74       28.76      1.99 o 
  -1   5  18        0.42        0.01      0.63 o 
   0   5  18        9.42       10.79      1.25 o 
   1   5  18       28.21       29.48      1.87 o 
   2   5  18        0.16       -0.47      1.51 o 
   3   5  18       12.78       17.55      2.76 o 
   4   5  18        0.82       -0.14      2.16 o 
  -4   6  18        0.02        0.73      0.87 o 
  -3   6  18        0.07        0.40      0.75 o 
  -2   6  18       16.72       19.51      1.53 o 
  -1   6  18        2.14        0.84      0.76 o 
   0   6  18       12.74       13.05      0.98 o 
   1   6  18       11.53        8.48      1.90 o 
   2   6  18        0.14        0.36      1.29 o 
   3   6  18        0.19        1.53      2.55 o 
  -3   7  18        8.20       11.76      1.50 o 
  -2   7  18        4.60        4.96      0.87 o 
  -1   7  18        3.77        3.25      0.93 o 
   0   7  18        2.77        2.70      1.68 o 
   1   7  18       14.44       12.06      2.46 o 
   2   7  18        0.54        0.48      1.44 o 
  -5   1  19        0.98        0.62      1.04 o 
  -4   1  19       18.96       16.76      2.85 o 
  -3   1  19        2.11        3.64      0.67 o 
  -2   1  19       95.07       94.38      2.08 o 
  -1   1  19       34.42       33.80      1.65 o 
   0   1  19        0.03       -0.58      0.77 o 
   1   1  19      165.19      147.95      2.03 o 
   2   1  19        5.11        5.19      0.65 o 
   3   1  19        0.28        0.43      0.68 o 
   4   1  19       16.31       17.02      1.62 o 
   5   1  19        0.30        1.96      1.66 o 
  -5   2  19        1.37        1.72      1.86 o 
  -4   2  19       82.68       78.12      6.55 o 
  -3   2  19       79.34       79.00      2.48 o 
  -2   2  19        3.82        5.01      1.18 o 
  -1   2  19       29.29       30.52      1.49 o 
   0   2  19       79.20       77.93      1.51 o 
   1   2  19        1.70        2.07      0.80 o 
   2   2  19      179.99      170.99      2.24 o 
   3   2  19       10.20        9.69      0.87 o 
   4   2  19        0.10        0.02      1.47 o 
   5   2  19        2.41        1.53      1.49 o 
  -5   3  19       17.80       24.19      2.54 o 
  -4   3  19        4.19        1.12      1.31 o 
  -3   3  19       26.17       33.69      1.86 o 
  -2   3  19        0.10        0.68      0.84 o 
  -1   3  19      120.93      118.88      1.98 o 
   0   3  19       76.28       72.15      1.82 o 
   1   3  19        3.56        3.61      0.72 o 
   2   3  19      124.39      113.64      1.51 o 
   3   3  19       19.11       20.00      2.08 o 
   4   3  19        0.00       -0.27      1.24 o 
  -5   4  19       47.27       53.03      2.47 o 
  -4   4  19        1.56        1.12      2.09 o 
  -3   4  19        0.26        1.38      1.13 o 
  -2   4  19        1.87        1.91      0.89 o 
  -1   4  19       21.88       23.37      1.76 o 
   0   4  19       20.50       21.69      1.37 o 
   1   4  19       62.50       62.17      2.46 o 
   2   4  19        0.65        1.61      1.44 o 
   3   4  19       47.92       44.03      2.45 o 
   4   4  19        1.08       -0.19      1.35 o 
  -4   5  19        1.56        0.74      0.81 o 
  -3   5  19       17.12       17.19      4.54 o 
  -2   5  19       37.16       44.23      4.63 o 
  -1   5  19       25.79       24.43      1.19 o 
   0   5  19       13.62       13.06      1.48 o 
   1   5  19        3.01        5.13      1.63 o 
   2   5  19        1.34        0.96      1.41 o 
   3   5  19       22.49       22.53      2.17 o 
  -3   6  19        0.09       -0.24      0.95 o 
  -2   6  19        0.18        0.41      1.02 o 
  -1   6  19        0.11        0.42      0.77 o 
   0   6  19       43.21       45.00      2.46 o 
   1   6  19        2.38        3.45      1.32 o 
   2   6  19       33.13       35.08      2.63 o 
   3   6  19        0.09        0.24      1.45 o 
  -2   7  19        2.39        2.72      1.47 o 
  -1   7  19        5.44        5.76      1.46 o 
   0   7  19       12.90       12.76      1.91 o 
   1   7  19        0.04        0.20      1.37 o 
  -5   0  20       25.09       32.81      2.55 o 
  -4   0  20        0.13        0.16      1.47 o 
  -3   0  20       34.00       39.04      2.92 o 
  -2   0  20        8.12       12.02      1.36 o 
  -1   0  20       12.41       12.45      1.87 o 
   0   0  20        5.14        2.72      0.94 o 
   1   0  20      724.54      708.57      9.40 o 
   2   0  20        0.26       -0.28      0.99 o 
   3   0  20       17.44       15.99      2.06 o 
   4   0  20        0.67        1.20      1.22 o 
   5   0  20        1.28        0.98      2.25 o 
  -5   1  20        3.44        4.12      1.37 o 
  -4   1  20        0.05        0.35      1.31 o 
  -3   1  20       20.75       20.77      0.87 o 
  -2   1  20       59.11       52.84      1.44 o 
  -1   1  20        4.85        3.92      0.92 o 
   0   1  20        3.02        3.00      0.73 o 
   1   1  20        0.51        0.35      0.82 o 
   2   1  20        6.12        4.63      0.82 o 
   3   1  20       22.80       21.63      0.97 o 
   4   1  20       14.62       17.46      1.07 o 
   5   1  20        1.15        1.57      2.84 o 
  -5   2  20        0.09       -0.17      1.30 o 
  -4   2  20       16.19       19.50      1.57 o 
  -3   2  20       18.08       14.17      1.28 o 
  -2   2  20        7.31        5.86      1.01 o 
  -1   2  20        5.95        5.45      0.95 o 
   0   2  20      396.55      378.14      4.26 o 
   1   2  20        2.02        3.36      0.99 o 
   2   2  20        8.78        8.96      0.69 o 
   3   2  20        1.21        1.52      0.54 o 
   4   2  20        3.00        2.07      1.45 o 
  -5   3  20        1.59        2.68      1.46 o 
  -4   3  20        4.02        2.66      1.75 o 
  -3   3  20        5.64        4.73      1.37 o 
  -2   3  20        1.21        1.04      0.88 o 
  -1   3  20        2.51        0.49      0.90 o 
   0   3  20      126.13      123.74      2.87 o 
   1   3  20       39.35       35.83      1.11 o 
   2   3  20        0.08        0.60      0.51 o 
   3   3  20       20.08       22.37      3.10 o 
   4   3  20        2.48        1.85      1.73 o 
  -4   4  20       44.22       45.99      2.69 o 
  -3   4  20        3.55        2.86      1.59 o 
  -2   4  20        0.62        0.61      0.78 o 
  -1   4  20      143.69      146.60      3.19 o 
   0   4  20       15.38       14.89      0.98 o 
   1   4  20       26.55       23.39      1.32 o 
   2   4  20        0.95        0.52      1.30 o 
   3   4  20        0.58        0.07      1.25 o 
   4   4  20        0.20        1.58      1.85 o 
  -4   5  20       23.67       25.05      2.27 o 
  -3   5  20        0.05       -0.28      1.22 o 
  -2   5  20        0.03       -0.32      1.18 o 
  -1   5  20       56.35       62.02      3.34 o 
   0   5  20        2.39        2.79      1.00 o 
   1   5  20       11.38       10.31      2.11 o 
   2   5  20       36.26       40.77      2.48 o 
   3   5  20        4.24        3.47      1.50 o 
  -3   6  20        0.23        1.29      1.16 o 
  -2   6  20       16.05       16.12      1.10 o 
  -1   6  20        0.54       -0.13      0.64 o 
   0   6  20        0.28       -0.04      1.07 o 
   1   6  20        0.01        1.16      1.46 o 
   2   6  20        0.15        1.30      2.03 o 
  -1   7  20        7.34        8.51      1.97 o 
   0   7  20        2.03        1.61      1.97 o 
   1   7  20        2.79        2.15      1.53 o 
  -5   1  21        2.12        4.15      1.41 o 
  -4   1  21        0.97        0.20      1.29 o 
  -3   1  21        0.47        2.07      0.65 o 
  -2   1  21        0.00        1.03      0.73 o 
  -1   1  21       16.09       17.18      1.22 o 
   0   1  21       24.48       24.63      1.09 o 
   1   1  21        8.49        5.78      1.19 o 
   2   1  21        1.61        0.37      0.50 o 
   3   1  21       12.84       10.04      1.59 o 
   4   1  21        0.42        1.32      0.74 o 
  -5   2  21        0.01       -0.27      1.65 o 
  -4   2  21        8.95        8.33      1.38 o 
  -3   2  21        0.51        1.03      1.00 o 
  -2   2  21        0.18        0.75      0.87 o 
  -1   2  21       44.21       39.76      1.63 o 
   0   2  21       14.82       17.78      1.06 o 
   1   2  21        2.08        0.92      0.84 o 
   2   2  21        7.45        9.85      0.90 o 
   3   2  21        0.26        0.01      0.49 o 
   4   2  21        3.39        4.16      1.61 o 
  -4   3  21        0.40        1.28      1.23 o 
  -3   3  21        6.41        9.27      1.38 o 
  -2   3  21        8.55        8.72      1.03 o 
  -1   3  21        0.13        0.12      0.76 o 
   0   3  21        4.01        4.46      1.01 o 
   1   3  21        0.11       -0.01      0.62 o 
   2   3  21        7.23        7.99      0.70 o 
   3   3  21        0.25       -0.96      1.50 o 
   4   3  21        0.15        1.33      1.46 o 
  -4   4  21        1.60        1.44      1.84 o 
  -3   4  21        2.29        0.78      1.09 o 
  -2   4  21       17.16       16.07      1.34 o 
  -1   4  21       61.71       57.23      1.95 o 
   0   4  21        5.75        5.86      1.00 o 
   1   4  21        2.76        0.88      0.83 o 
   2   4  21       31.51       31.55      2.62 o 
   3   4  21        0.08        0.71      1.75 o 
  -3   5  21        8.81       10.27      2.10 o 
  -2   5  21        2.35        2.97      1.10 o 
  -1   5  21       26.07       28.82      4.38 o 
   0   5  21        1.82        0.23      0.92 o 
   1   5  21        0.66        0.94      1.72 o 
   2   5  21        6.84        6.76      2.08 o 
   3   5  21        9.11        8.07      1.94 o 
  -2   6  21       38.77       42.39      2.26 o 
  -1   6  21        0.02       -0.14      0.65 o 
   0   6  21        0.92        0.17      1.30 o 
   1   6  21        0.76        0.74      1.72 o 
   2   6  21        2.06        2.51      2.68 o 
  -5   0  22        6.05        3.86      1.90 o 
  -4   0  22        0.67       -0.07      2.20 o 
  -3   0  22        0.29        0.11      0.79 o 
  -2   0  22       29.70       25.80      1.60 o 
  -1   0  22       12.41       10.74      1.31 o 
   0   0  22      181.61      157.72      3.21 o 
   1   0  22       42.61       49.07      1.95 o 
   2   0  22        2.04        1.62      0.99 o 
   3   0  22       29.88       42.41      2.10 o 
   4   0  22        1.29        1.40      1.56 o 
  -5   1  22        0.99        0.07      1.06 o 
  -4   1  22        2.58        2.54      1.57 o 
  -3   1  22        6.07        5.06      0.84 o 
  -2   1  22        6.65        4.29      0.69 o 
  -1   1  22        1.50        1.48      0.60 o 
   0   1  22       35.00       34.16      1.12 o 
   1   1  22        0.68        0.13      0.53 o 
   2   1  22        0.43        0.17      0.73 o 
   3   1  22       14.38       12.16      0.96 o 
   4   1  22        1.63        2.82      1.00 o 
  -4   2  22        0.73        1.66      1.09 o 
  -3   2  22        6.99        6.03      0.59 o 
  -2   2  22        0.78        0.75      0.85 o 
  -1   2  22       12.00        8.16      0.97 o 
   0   2  22        4.63        5.62      1.09 o 
   1   2  22       62.77       56.36      1.40 o 
   2   2  22        0.66        0.74      0.72 o 
   3   2  22        0.00       -0.11      0.80 o 
   4   2  22        4.56        3.79      1.40 o 
  -4   3  22        0.99        1.15      1.88 o 
  -3   3  22        9.75        8.63      1.94 o 
  -2   3  22        0.31        0.60      0.75 o 
  -1   3  22       22.02       29.67      1.98 o 
   0   3  22        0.50        1.35      1.00 o 
   1   3  22        0.21        0.12      0.51 o 
   2   3  22        0.94        0.83      1.88 o 
   3   3  22        0.24        0.24      1.86 o 
  -4   4  22        0.32        1.90      1.36 o 
  -3   4  22        1.83        4.44      1.63 o 
  -2   4  22        2.14        1.25      1.01 o 
  -1   4  22        4.11        3.65      1.14 o 
   0   4  22       36.18       34.59      2.39 o 
   1   4  22        0.00       -0.47      1.30 o 
   2   4  22        7.29        7.34      1.78 o 
   3   4  22        1.86        3.04      1.74 o 
  -3   5  22        3.43        4.76      1.71 o 
  -2   5  22        4.77        4.54      1.59 o 
  -1   5  22        1.28        1.03      1.24 o 
   0   5  22        9.12        7.45      3.34 o 
   1   5  22       21.56       24.11      2.24 o 
   2   5  22        1.41        1.57      1.58 o 
  -2   6  22        1.69        2.08      1.24 o 
  -1   6  22        6.74        6.89      2.77 o 
   0   6  22       12.98       11.37      2.01 o 
   1   6  22        0.02       -0.27      1.31 o 
  -4   1  23        1.40        1.44      1.56 o 
  -3   1  23        1.77        1.71      0.77 o 
  -2   1  23        2.88        4.66      0.88 o 
  -1   1  23        8.55        8.94      0.89 o 
   0   1  23        0.56        0.08      0.71 o 
   1   1  23        2.47        3.95      0.82 o 
   2   1  23       45.28       48.98      1.64 o 
   3   1  23        3.07        3.53      0.87 o 
   4   1  23       21.78       24.77      2.55 o 
  -4   2  23        2.71        4.31      1.77 o 
  -3   2  23        6.11        5.24      1.17 o 
  -2   2  23        1.62        2.09      1.11 o 
  -1   2  23        5.85        2.40      0.96 o 
   0   2  23        9.44        7.56      0.89 o 
   1   2  23       21.77       21.79      1.95 o 
   2   2  23        3.70        4.86      0.75 o 
   3   2  23        8.95        7.64      2.27 o 
  -4   3  23       11.75       17.68      2.44 o 
  -3   3  23        0.67        0.41      1.28 o 
  -2   3  23        1.37        0.93      0.81 o 
  -1   3  23       14.04       11.69      1.20 o 
   0   3  23        9.39       10.48      1.34 o 
   1   3  23        2.99        3.30      0.87 o 
   2   3  23        0.00       -1.05      1.34 o 
   3   3  23        6.07        4.01      1.60 o 
  -3   4  23        2.50        5.10      2.29 o 
  -2   4  23       27.33       30.10      3.18 o 
  -1   4  23        4.25        3.29      1.08 o 
   0   4  23        0.59        0.56      0.59 o 
   1   4  23        4.12        5.91      1.98 o 
   2   4  23        0.01       -1.78      1.78 o 
  -2   5  23        5.90        6.67      2.02 o 
  -1   5  23        0.26        1.41      1.29 o 
   0   5  23        3.80        2.75      1.96 o 
   1   5  23        0.93        0.80      1.80 o 
   2   5  23        1.60        3.42      1.99 o 
  -4   0  24        9.66        8.53      3.40 o 
  -3   0  24        1.03        0.21      0.94 o 
  -2   0  24       15.12       24.57      1.78 o 
  -1   0  24        5.57        5.78      1.47 o 
   0   0  24        1.38        1.41      1.04 o 
   1   0  24        6.10        4.15      1.12 o 
   2   0  24        4.33        4.19      1.12 o 
   3   0  24        1.90        4.30      1.47 o 
  -4   1  24        1.84        1.87      1.46 o 
  -3   1  24        4.86        4.80      1.07 o 
  -2   1  24        0.46        1.38      0.80 o 
  -1   1  24       19.53       24.94      1.45 o 
   0   1  24       26.43       31.24      1.49 o 
   1   1  24        4.20        2.83      0.90 o 
   2   1  24       10.66        8.90      1.06 o 
   3   1  24        2.78        3.29      0.83 o 
  -4   2  24        4.62        4.02      1.47 o 
  -3   2  24        4.80        3.48      0.73 o 
  -2   2  24        1.48        3.54      1.00 o 
  -1   2  24        9.37       13.73      1.40 o 
   0   2  24       20.37       20.65      1.51 o 
   1   2  24       24.09       28.73      1.37 o 
   2   2  24       11.73       10.60      1.33 o 
   3   2  24       13.31       15.30      2.04 o 
  -3   3  24        1.15        0.96      1.74 o 
  -2   3  24        0.46        1.66      0.92 o 
  -1   3  24        0.41        0.14      0.89 o 
   0   3  24        0.49        0.36      0.78 o 
   1   3  24       15.77       16.15      1.04 o 
   2   3  24        6.74        4.68      1.60 o 
  -3   4  24        8.60       10.70      1.97 o 
  -2   4  24        0.39       -0.75      0.99 o 
  -1   4  24        0.10       -0.37      0.72 o 
   0   4  24       43.98       47.33      1.84 o 
   1   4  24        1.18        1.75      1.53 o 
   2   4  24        3.50        5.97      1.82 o 
  -2   5  24        5.20        4.75      2.24 o 
  -1   5  24       11.07       12.50      1.77 o 
   0   5  24        3.82        3.17      1.79 o 
   1   5  24        0.31        0.57      1.64 o 
  -3   1  25        7.04       10.40      2.18 o 
  -2   1  25        1.99        3.68      0.83 o 
  -1   1  25        8.13        8.84      0.95 o 
   0   1  25        0.55        0.48      0.76 o 
   1   1  25        9.65        8.45      1.05 o 
   2   1  25        8.36        7.67      0.97 o 
   3   1  25       10.17       11.28      1.28 o 
  -3   2  25        0.08        1.61      1.23 o 
  -2   2  25       13.19       12.92      1.26 o 
  -1   2  25        1.67        1.30      0.98 o 
   0   2  25        7.79        6.09      1.27 o 
   1   2  25        0.30        0.07      0.81 o 
   2   2  25       11.38       14.17      1.00 o 
  -3   3  25        1.73        0.42      1.10 o 
  -2   3  25        0.54        2.49      1.51 o 
  -1   3  25        0.76        1.05      0.92 o 
   0   3  25        5.39        4.47      1.09 o 
   1   3  25       12.64       16.04      1.75 o 
   2   3  25        0.94        0.52      1.63 o 
  -2   4  25        8.48        9.89      1.70 o 
  -1   4  25        0.91        0.95      0.79 o 
   0   4  25        3.55        2.11      1.33 o 
   1   4  25        2.79        2.13      1.88 o 
  -3   0  26        3.30        2.04      2.55 o 
  -2   0  26        1.72        1.98      1.04 o 
  -1   0  26        7.17        5.87      1.34 o 
   0   0  26        2.63        1.08      1.18 o 
   1   0  26        4.96        6.06      1.90 o 
   2   0  26       33.76       35.78      2.60 o 
  -3   1  26        0.96        0.15      1.67 o 
  -2   1  26        9.29       10.76      1.41 o 
  -1   1  26        9.93        9.27      1.09 o 
   0   1  26       12.70       17.26      1.10 o 
   1   1  26        5.07        5.41      0.92 o 
   2   1  26        7.55        6.64      0.88 o 
  -3   2  26        2.12        1.64      1.34 o 
  -2   2  26       11.01       12.95      1.55 o 
  -1   2  26        6.70        6.39      0.84 o 
   0   2  26        1.80        1.76      0.81 o 
   1   2  26        3.58        2.19      0.81 o 
   2   2  26        7.67        8.05      1.64 o 
  -2   3  26        1.42        4.54      1.19 o 
  -1   3  26       24.62       28.61      2.62 o 
   0   3  26        9.96       12.42      1.29 o 
   1   3  26        3.29        3.16      1.88 o 
  -1   4  26        5.11        3.69      1.56 o 
   0   4  26        5.89       12.52      4.64 o 
  -2   1  27        0.09        0.19      0.85 o 
  -1   1  27        0.46        0.60      1.23 o 
   0   1  27        0.08        0.63      0.83 o 
   1   1  27        3.76        3.57      0.90 o 
  -2   2  27        1.14        0.95      0.83 o 
  -1   2  27        6.60        7.46      1.04 o 
   0   2  27       14.82       20.66      1.56 o 
   1   2  27       13.93       20.55      1.34 o 
  -1   3  27        0.67        2.96      1.35 o 
   0   3  27        0.20        0.17      0.70 o 
  -1   0  28       46.44       66.88      3.39 o 
   0   0  28       14.69       16.61      2.27 o 
  -1   1  28        5.42        5.01      1.33 o 
   0   1  28        5.75        7.52      1.50 o 
                                                 
